# Supplementary material for: Diversity and Transmission of Gut Bacteria in Atta and Acromyrmex Leaf-Cutting Ants during Development
Source: Front Microbiol. 2017 Oct 10;8:1942. doi: 10.3389/fmicb.2017.01942 (PMC5641371; doi:10.3389/fmicb.2017.01942)
Supplement: Supplementary file 1 [file Table_2.XLSX]

## Sheet: Sheet1
Table S2. The relative abundances of bacterial OTUs in the gut of leaf-cutting ants at different developmental stages. Taxonomic ranks (from Domain to Genus) are presented for each OTU.
OTU	Domain	Phylum	Class	Subclass	Order	Suborder	Family	Genus	Ae717_1_larval_gut	Ae717_2_larval_gut	Ae717_3_larval_gut	Ae715_1_larval_gut	Ae715_2_larval_gut	Ae715_3_larval_gut	Ae715_4_larval_gut	Ae712_1_larval_gut	Ae712_2_larval_gut	Ae712_3_larval_gut	Ae711_1_larval_gut	Ae711_2_larval_gut	Ae711_3_larval_gut	Ae717_1_pupal_gut	Ae717_2_pupal_gut	Ae717_3_pupal_gut	Ae715_1_pupal_gut	Ae715_2_pupal_gut	Ae715_3_pupal_gut	Ae712_1_pupal_gut	Ae712_2_pupal_gut	Ae712_3_pupal_gut	Ae711_1_pupal_gut	Ae711_2_pupal_gut	Ae711_3_pupal_gut	Ae717_1_worker's_gut	Ae717_2_worker's_gut	Ae715_1_worker's_gut	Ae715_2_worker's_gut	Ae715_3_worker's_gut	Ae712_1_worker's_gut	Ae712_2_worker's_gut	Ae712_3_worker's_gut	Ae711_1_worker's_gut	Ae711_2_worker's_gut	Ae711_3_worker's_gut	Acw_1_larval_gut	Acw_2_larval_gut	Acw_3_larval_gut	Accr_1_larval_gut	Accr_2_larval_gut
Otu0065	Bacteria	Acidobacteria	Acidobacteria		Acidobacteriales		Acidobacteriaceae	uncultured	0	0	0	0	0	0	0	0	0	0	0	0	0	0	0	0	0	0	0	0	0	0	0	0	0	0	0	0	0	0	0	0	0	0	0	0	0	5.98022	0	0	0
Otu0080	Bacteria	Acidobacteria	Acidobacteria		Acidobacteriales		Acidobacteriaceae	Candidatus_Solibacter	0	0	0	0	0	0	0	0	0	0	0	0	0	0	0	0	0	0	0	0	0	0	0	1.88849	0	0	0	0	0	0	0	0	0	0	0	0	0	0	0	0	0
Otu0120	Bacteria	Acidobacteria	Acidobacteria		Acidobacteriales		Acidobacteriaceae	Candidatus_Chloroacidobacterium	0	0	0	0	0	0	0	0	0	0	0	0	0	0	0	0	0	0	0	0	0	0	0	0	0	0	0	0	0	0	0	0	0	0	0	0	0	0	0	0	0
Otu0195	Bacteria	Acidobacteria	Acidobacteria		Acidobacteriales		Acidobacteriaceae	uncultured	0	0	0	0	0	0	0	0	0	0	0	0	0	0	0	0	0	0	0	0	0	0	0	0	0	0	0	0	0	0	0	0	0	0.044964	0	0	0	0	0	0	0
Otu0206	Bacteria	Acidobacteria	Acidobacteria		Acidobacteriales		Acidobacteriaceae	uncultured	0	0	0	0	0	0	0	0	0	0.472122	0	0	0	0	0	0	0	0	0	0	0	0	0	0	0	0	0	0	0	0	0	0	0	0	0	0	0	0	0	0	0
Otu0208	Bacteria	Acidobacteria	Acidobacteria		Acidobacteriales		Acidobacteriaceae	Candidatus_Chloroacidobacterium	0	0	0	0	0	0	0	0	0	0	0	0	0	0	0	0	0	0	0	0	0	0	0	0	0	0	0	0	0	0	0	0	0	0	0	0	0	0	0	0.292266	0.022482
Otu0231	Bacteria	Acidobacteria	Acidobacteria		Acidobacteriales		Acidobacteriaceae	uncultured	0	0	0	0	0	0	0	0	0	0	0	0	0	0	0	0	0	0	0	0	0	0	0	0	0	0	0	0	0	0	0	0	0	0	0	0	0	0	0	0	0
Otu0320	Bacteria	Acidobacteria	Acidobacteria		Acidobacteriales		Acidobacteriaceae	uncultured	0	0	0	0	0	0	0	0	0	0.0899281	0	0	0	0	0	0	0	0	0	0	0	0	0	0	0	0	0	0	0	0	0	0	0	0	0	0	0	0	0	0	0
Otu0415	Bacteria	Acidobacteria	Acidobacteria		Acidobacteriales		Acidobacteriaceae	uncultured	0	0	0	0	0	0	0	0	0	0	0	0	0	0	0	0	0	0	0	0	0	0	0	0	0	0	0	0	0	0	0	0	0	0.044964	0	0	0	0	0	0	0
Otu0426	Bacteria	Acidobacteria	Acidobacteria		Acidobacteriales		Acidobacteriaceae	Candidatus_Solibacter	0	0	0	0	0	0	0	0	0	0	0	0	0	0	0	0	0	0	0	0	0	0	0	0	0	0	0	0	0	0	0	0	0	0	0	0	0	0	0	0	0.11241
Otu0442	Bacteria	Acidobacteria	Acidobacteria		Acidobacteriales		Acidobacteriaceae	uncultured	0	0	0	0	0	0	0	0	0	0	0	0	0	0	0	0	0	0	0	0	0	0	0	0	0	0	0	0	0	0	0	0	0	0.0899281	0	0	0	0	0	0	0
Otu0477	Bacteria	Acidobacteria	Acidobacteria		Acidobacteriales		Acidobacteriaceae	Candidatus_Solibacter	0	0	0	0	0	0	0	0	0	0	0	0	0	0	0	0	0	0	0	0	0	0	0	0	0	0	0	0	0	0	0	0	0	0	0	0	0	0	0	0	0
Otu0609	Bacteria	Acidobacteria	Acidobacteria		Acidobacteriales		Acidobacteriaceae	uncultured	0	0	0	0	0	0	0	0	0	0	0	0	0	0	0	0	0	0	0	0	0	0	0	0	0	0.022482	0	0	0	0	0	0	0	0	0	0	0	0	0	0	0
Otu0619	Bacteria	Acidobacteria	Acidobacteria		Acidobacteriales		Acidobacteriaceae	uncultured	0	0	0	0	0	0	0	0	0	0	0	0	0	0	0	0	0	0	0	0	0	0	0	0	0	0	0	0	0	0	0	0	0	0.044964	0	0	0	0	0	0	0
Otu0632	Bacteria	Acidobacteria	Acidobacteria		Acidobacteriales		Acidobacteriaceae	uncultured	0	0	0	0	0	0	0	0	0	0	0	0	0	0	0	0	0	0	0	0	0	0	0	0	0	0	0	0	0	0	0	0	0	0	0	0	0	0	0	0	0
Otu0656	Bacteria	Acidobacteria	Acidobacteria		Acidobacteriales		Acidobacteriaceae	uncultured	0	0	0	0	0	0	0	0	0	0	0	0	0	0	0	0	0	0	0	0	0	0	0	0	0	0	0	0	0	0	0	0	0	0.022482	0	0	0	0	0	0	0
			Acidobacteria Total						0	0	0	0	0	0	0	0	0	0.56205	0	0	0	0	0	0	0	0	0	0	0	0	0	1.88849	0	0.022482	0	0	0	0	0	0	0	0.247302	0	0	0	5.98022	0	0.292266	0.134892
Otu0427	Bacteria	Acidobacteria	Holophagae		32-20		unclassified	unclassified	0	0	0	0	0	0	0	0	0	0	0	0	0	0	0	0	0	0	0	0	0	0	0	0	0	0	0	0	0	0	0	0	0	0.044964	0	0	0	0	0	0	0
Otu0468	Bacteria	Acidobacteria	Holophagae		Holophagales		Holophagaceae	Geothrix	0	0	0	0	0	0	0	0	0	0	0	0	0	0	0	0	0	0	0	0	0	0	0	0	0	0	0	0	0	0	0	0	0	0	0	0	0	0	0	0	0
Otu0524	Bacteria	Acidobacteria	Holophagae		SJA-36		unclassified	unclassified	0	0	0	0	0	0	0	0	0	0	0	0	0	0	0	0	0	0	0	0	0	0	0	0	0	0	0	0	0	0	0	0	0	0.067446	0	0	0	0	0	0	0
			Holophagae Total						0	0	0	0	0	0	0	0	0	0	0	0	0	0	0	0	0	0	0	0	0	0	0	0	0	0	0	0	0	0	0	0	0	0.11241	0	0	0	0	0	0	0
		Acidobacteria Total							0	0	0	0	0	0	0	0	0	0.56205	0	0	0	0	0	0	0	0	0	0	0	0	0	1.88849	0	0.022482	0	0	0	0	0	0	0	0.359712	0	0	0	5.98022	0	0.292266	0.134892
Otu0397	Bacteria	Actinobacteria	Actinobacteria	Acidimicrobidae	Acidimicrobiales	Acidimicrobineae	Acidimicrobiaceae	uncultured	0	0	0	0	0	0	0	0	0	0	0	0	0	0	0	0	0.022482	0	0	0	0	0	0	0	0	0	0	0	0	0	0	0	0	0	0	0	0	0	0	0	0
Otu0534	Bacteria	Actinobacteria	Actinobacteria	Acidimicrobidae	Acidimicrobiales	Acidimicrobineae	Acidimicrobiaceae	Ilumatobacter	0	0	0	0	0	0	0	0	0	0	0	0	0	0	0	0	0	0	0	0	0	0	0	0	0	0	0	0	0	0	0	0	0	0	0	0	0	0	0	0	0.044964
Otu0966	Bacteria	Actinobacteria	Actinobacteria	Actinobacteridae	Actinomycetales	Actinomycineae	Actinomycetaceae	unclassified	0	0.022482	0	0	0	0	0	0	0	0	0	0	0	0	0	0	0	0	0	0	0	0	0	0	0	0	0	0	0	0	0	0	0	0	0	0	0	0	0	0	0
Otu0074	Bacteria	Actinobacteria	Actinobacteria	Actinobacteridae	Actinomycetales	Corynebacterineae	Corynebacteriaceae	Corynebacterium	0	0	0	0	0	0	0	0	0	0	0	0	0	0.022482	0	0	0	0	0	0	0	0	0	0	0	0	0	0	0	0	0	0	0	0	0	0	0	0	0	0	0
Otu0108	Bacteria	Actinobacteria	Actinobacteria	Actinobacteridae	Actinomycetales	Corynebacterineae	Corynebacteriaceae	Corynebacterium	0	0	0	0	0	0	0	0	0.022482	0	0	0	0.764388	0	0	0	0	0	0.044964	0	0	0	0	0.022482	0.314748	0	0	0	0	0	0	0.022482	0	0	0	0	0	0	0	0	0
Otu0122	Bacteria	Actinobacteria	Actinobacteria	Actinobacteridae	Actinomycetales	Corynebacterineae	Corynebacteriaceae	Corynebacterium	0.022482	0	0	0	0	0	0	0	0	0	0	0	0	0	0	0	0	0	0	0	1.01169	0	0	0	0	0	0	0	0	0	0	0	0	0	0	0	0	0	0	0	0
Otu0147	Bacteria	Actinobacteria	Actinobacteria	Actinobacteridae	Actinomycetales	Corynebacterineae	Corynebacteriaceae	Corynebacterium	0	0	0	0	0	0	0	0	0	0	0	0	0	0	0	0	0	0	0	0	0	0	0	0	0	0	0	0	0	0	0	0	0	0	0	0	0	0	0	0.809353	0.022482
Otu0156	Bacteria	Actinobacteria	Actinobacteria	Actinobacteridae	Actinomycetales	Corynebacterineae	Corynebacteriaceae	Corynebacterium	0.359712	0	0	0	0	0	0	0	0.022482	0	0	0	0	0	0	0	0	0	0	0	0	0	0	0	0.022482	0	0	0	0	0	0	0	0	0	0	0.022482	0	0	0	0	0
Otu0403	Bacteria	Actinobacteria	Actinobacteria	Actinobacteridae	Actinomycetales	Corynebacterineae	Corynebacteriaceae	Corynebacterium	0	0	0	0	0	0	0	0	0	0	0	0.157374	0	0	0	0	0	0	0	0	0	0	0	0	0	0	0	0	0	0	0	0	0	0	0	0	0	0	0	0	0
Otu0465	Bacteria	Actinobacteria	Actinobacteria	Actinobacteridae	Actinomycetales	Corynebacterineae	Corynebacteriaceae	Corynebacterium	0	0	0	0	0	0	0	0	0	0	0	0	0	0	0	0	0	0	0	0	0	0	0	0	0.022482	0	0	0	0	0	0	0	0	0	0	0	0	0	0	0	0
Otu0695	Bacteria	Actinobacteria	Actinobacteria	Actinobacteridae	Actinomycetales	Corynebacterineae	Corynebacteriaceae	Corynebacterium	0	0.044964	0	0	0	0	0	0	0	0	0	0	0	0	0	0	0	0	0	0	0	0	0	0	0	0	0	0	0	0	0	0	0	0	0	0	0	0	0	0	0
Otu0971	Bacteria	Actinobacteria	Actinobacteria	Actinobacteridae	Actinomycetales	Corynebacterineae	Corynebacteriaceae	Corynebacterium	0.022482	0	0	0	0	0	0	0	0	0	0	0	0	0	0	0	0	0	0	0	0	0	0	0	0	0	0	0	0	0	0	0	0	0	0	0	0	0	0	0	0
Otu0288	Bacteria	Actinobacteria	Actinobacteria	Actinobacteridae	Actinomycetales	Corynebacterineae	Dietziaceae	Dietzia	0	0	0	0	0	0	0	0	0.202338	0	0	0	0	0	0	0	0	0	0	0	0	0	0	0	0	0	0	0	0	0	0	0	0	0	0	0	0	0	0	0	0
Otu0352	Bacteria	Actinobacteria	Actinobacteria	Actinobacteridae	Actinomycetales	Corynebacterineae	Mycobacteriaceae	Mycobacterium	0	0	0	0	0	0	0	0	0.044964	0	0	0	0	0	0	0	0	0	0	0	0	0	0	0	0	0	0	0	0	0	0	0	0	0	0	0	0	0	0.022482	0	0
Otu0318	Bacteria	Actinobacteria	Actinobacteria	Actinobacteridae	Actinomycetales	Corynebacterineae	Tsukamurellaceae	Tsukamurella	0	0	0	0	0	0	0	0	0	0	0	0	0	0	0	0	0	0	0	0	0	0	0	0	0	0	0	0	0	0	0	0	0	0	0	0	0	0	0	0	0
Otu0068	Bacteria	Actinobacteria	Actinobacteria	Actinobacteridae	Actinomycetales	Corynebacterineae	unclassified	unclassified	0	2.15827	0.179856	0	0.022482	0	0	0	0.044964	0	0	0	0	0.022482	0	0.044964	0	0	0	0	0	0	0	0	0	0	0	0	0	0	0	0	0	0	0	0	0.067446	0	0	0	0
Otu0479	Bacteria	Actinobacteria	Actinobacteria	Actinobacteridae	Actinomycetales	Frankineae	Acidothermaceae	Acidothermus	0	0	0	0	0	0	0	0	0.044964	0	0	0	0	0	0	0	0	0	0	0	0	0	0	0	0	0	0	0	0	0	0	0	0	0	0	0	0	0	0	0	0
Otu0139	Bacteria	Actinobacteria	Actinobacteria	Actinobacteridae	Actinomycetales	Frankineae	Cryptosporangiaceae	Fodinicola	0	0	0	0	0	0	0	0	0	0	0	0	0	0	0	0	0	0	0	0.134892	0	0	0.022482	0	0	0	0	0	0	0	0	0	0	0	0	0	0	0	0	0	0
Otu0254	Bacteria	Actinobacteria	Actinobacteria	Actinobacteridae	Actinomycetales	Frankineae	Geodermatophilaceae	Blastococcus	0	0	0	0	0	0	0.157374	0	0	0	0	0	0	0	0	0	0	0	0	0	0	0	0	0	0	0	0	0	0	0	0	0	0	0	0	0	0	0	0	0	0
Otu0430	Bacteria	Actinobacteria	Actinobacteria	Actinobacteridae	Actinomycetales	Frankineae	Geodermatophilaceae	Blastococcus	0	0	0	0	0	0	0	0	0	0	0	0	0	0	0	0	0	0	0	0	0	0	0	0	0	0	0	0	0	0	0	0	0	0	0	0	0	0	0	0	0
Otu0052	Bacteria	Actinobacteria	Actinobacteria	Actinobacteridae	Actinomycetales	Frankineae	Sporichthyaceae	hgcI_clade	0	0	0	0	0	0	0	0	0	0	0	0	0	0	0	0	0	0	0	0	0	0	0	0	0	0	0	0	0	0	0	0	0	0	0	0	0	0	0	0	0
Otu0607	Bacteria	Actinobacteria	Actinobacteria	Actinobacteridae	Actinomycetales	Kineosporiineae	Kineosporiaceae	Kineococcus	0	0	0	0	0	0	0	0	0	0	0	0	0	0	0	0	0	0	0	0	0	0	0	0	0	0	0	0	0	0	0	0	0	0	0	0	0	0	0	0	0
Otu0348	Bacteria	Actinobacteria	Actinobacteria	Actinobacteridae	Actinomycetales	Micrococcineae	Brevibacteriaceae	Brevibacterium	0	0	0	0	0	0	0	0	0	0	0	0	0	0	0	0	0	0	0	0	0	0	0	0	0	0	0	0	0	0	0	0	0	0	0	0	0	0	0	0	0
Otu0163	Bacteria	Actinobacteria	Actinobacteria	Actinobacteridae	Actinomycetales	Micrococcineae	Cellulomonadaceae	Actinotalea	0	0	0	0	0	0	0	0	0	0	0	0	0	0	0	0	0.022482	0	0	0	0	0	0	0	0	0.044964	0	0	0	0	0	0	0	0.067446	0	0	0	0	0	0	0
Otu0298	Bacteria	Actinobacteria	Actinobacteria	Actinobacteridae	Actinomycetales	Micrococcineae	Intrasporangiaceae	unclassified	0	0	0	0	0	0	0	0	0	0	0	0	0	0	0	0	0	0	0	0	0	0	0	0	0	0	0	0	0	0.044964	0.022482	0.022482	0	0.044964	0	0.022482	0	0	0	0	0
Otu0406	Bacteria	Actinobacteria	Actinobacteria	Actinobacteridae	Actinomycetales	Micrococcineae	Intrasporangiaceae	Ornithinimicrobium	0	0	0	0	0	0	0	0	0	0	0	0	0	0	0	0	0	0	0	0	0	0	0	0	0	0.022482	0	0	0	0.022482	0	0	0	0	0	0	0	0	0	0	0
Otu0273	Bacteria	Actinobacteria	Actinobacteria	Actinobacteridae	Actinomycetales	Micrococcineae	Microbacteriaceae	unclassified	0	0	0	0	0	0	0	0	0	0.022482	0	0	0	0	0	0	0	0	0	0	0	0	0.179856	0	0	0	0	0	0	0	0	0	0	0	0	0	0	0	0	0	0
Otu0282	Bacteria	Actinobacteria	Actinobacteria	Actinobacteridae	Actinomycetales	Micrococcineae	Microbacteriaceae	Leifsonia	0	0	0.022482	0.022482	0	0	0	0	0.022482	0	0	0	0	0	0	0	0	0	0	0	0	0	0	0	0	0	0	0	0	0	0	0	0	0	0	0	0	0	0	0	0
Otu0518	Bacteria	Actinobacteria	Actinobacteria	Actinobacteridae	Actinomycetales	Micrococcineae	Microbacteriaceae	unclassified	0	0	0	0	0	0	0	0	0	0	0	0	0	0	0	0	0	0	0	0	0	0	0	0	0	0	0	0	0	0	0	0	0	0	0	0	0	0	0	0	0
Otu0536	Bacteria	Actinobacteria	Actinobacteria	Actinobacteridae	Actinomycetales	Micrococcineae	Microbacteriaceae	Leucobacter	0	0	0	0	0	0	0	0.022482	0	0	0	0	0	0	0	0	0	0	0	0	0	0	0	0	0	0	0	0	0	0	0	0	0	0	0	0	0	0	0	0	0
Otu0023	Bacteria	Actinobacteria	Actinobacteria	Actinobacteridae	Actinomycetales	Micrococcineae	Micrococcaceae	Micrococcus	0	0	0	0	0	0	0	0	0	0	0	0	0	0	0	0.044964	0	0	0	0	0.11241	0	0	0	0	0	0	0	0	0.044964	0	0	0.044964	0	0	0	0	0	0	0	0
Otu0152	Bacteria	Actinobacteria	Actinobacteria	Actinobacteridae	Actinomycetales	Micrococcineae	Micrococcaceae	Nesterenkonia	0	0	0	0	0	0	0	0	0	0	0	0	0	0	0	0	0	0	0.022482	0	0	0	0	0	0.022482	0	0	0	0	0	0	0	0	0	0	0	0	0	0	0	0
Otu0238	Bacteria	Actinobacteria	Actinobacteria	Actinobacteridae	Actinomycetales	Micrococcineae	Micrococcaceae	Arthrobacter	0	0	0	0	0	0	0	0	0	0	0	0	0	0	0	0	0	0	0	0	0	0	0	0	0	0	0	0	0	0.022482	0.044964	0.022482	0.044964	0	0	0	0	0	0	0.044964	0
Otu0398	Bacteria	Actinobacteria	Actinobacteria	Actinobacteridae	Actinomycetales	Micrococcineae	Micrococcaceae	Arthrobacter	0	0	0	0	0	0	0	0	0	0	0	0	0	0	0	0	0	0	0	0	0	0	0	0	0	0	0	0	0	0	0	0	0.044964	0	0	0	0	0	0	0	0
Otu0685	Bacteria	Actinobacteria	Actinobacteria	Actinobacteridae	Actinomycetales	Micrococcineae	Micrococcaceae	Arthrobacter	0	0	0	0	0	0	0	0	0	0	0	0	0	0	0	0	0	0	0	0	0	0	0	0	0	0	0	0	0	0	0	0	0	0	0	0	0	0	0	0	0
Otu0260	Bacteria	Actinobacteria	Actinobacteria	Actinobacteridae	Actinomycetales	Micrococcineae	unclassified	unclassified	0	0	0	0	0	0	0	0	0	0	0	0	0	0	0	0	0	0	0	0	0	0	0	0	0	0	0	0	0	0	0	0	0	0	0	0	0	0	0	0	0
Otu0376	Bacteria	Actinobacteria	Actinobacteria	Actinobacteridae	Actinomycetales	Micrococcineae	unclassified	unclassified	0	0	0	0	0	0	0	0	0	0	0	0	0	0	0	0	0	0	0	0	0	0	0	0	0	0	0	0	0	0	0	0	0	0	0	0	0	0	0	0	0
Otu0433	Bacteria	Actinobacteria	Actinobacteria	Actinobacteridae	Actinomycetales	Micrococcineae	unclassified	unclassified	0	0	0	0	0	0	0	0	0.022482	0	0	0	0	0	0	0	0	0	0	0	0	0	0	0	0	0	0	0	0	0	0	0	0	0	0	0	0	0	0	0	0
Otu0431	Bacteria	Actinobacteria	Actinobacteria	Actinobacteridae	Actinomycetales	Micromonosporineae	Micromonosporaceae	unclassified	0	0	0	0	0	0	0	0	0	0	0	0.067446	0	0	0	0	0	0.11241	0	0	0	0	0	0	0	0	0	0	0	0	0	0	0	0	0	0	0	0	0	0	0
Otu0841	Bacteria	Actinobacteria	Actinobacteria	Actinobacteridae	Actinomycetales	Micromonosporineae	Micromonosporaceae	Actinoplanes	0	0	0	0	0	0	0	0	0	0	0	0	0	0	0	0	0	0	0	0	0	0	0	0	0	0	0	0	0	0	0	0	0	0	0	0	0	0	0	0	0
Otu0884	Bacteria	Actinobacteria	Actinobacteria	Actinobacteridae	Actinomycetales	Micromonosporineae	Micromonosporaceae	Catenuloplanes	0	0	0	0	0	0	0	0	0	0	0	0	0	0	0	0	0	0	0	0	0	0	0	0	0	0	0	0	0	0	0	0	0.022482	0	0	0	0	0	0	0	0
Otu0110	Bacteria	Actinobacteria	Actinobacteria	Actinobacteridae	Actinomycetales	Propionibacterineae	Nocardioidaceae	Aeromicrobium	0	0	0	0	0	0	0	0	0	0	0	0	0	0	0	0	0.044964	0	0	0	0	0	0	0	0	0.022482	0.067446	0	0	0.044964	0	0.044964	0.067446	0.921763	0.11241	0.0899281	0	0	0	0	0
Otu0130	Bacteria	Actinobacteria	Actinobacteria	Actinobacteridae	Actinomycetales	Propionibacterineae	Nocardioidaceae	Nocardioides	0	0	0	0	0	0	0	0	0	0	0	0	0	0	0	0	0	0	0	0	0	0	0	0	0	0	0	0	0	0	0	0.022482	0	0	0	0	0	0.202338	0	0	0
Otu0137	Bacteria	Actinobacteria	Actinobacteria	Actinobacteridae	Actinomycetales	Propionibacterineae	Nocardioidaceae	Nocardioides	0	0	0	0	0	0	0	0	0	0	0	0	0	0	0	0	0	0	0	0	0	0	0	0	0	0	0	0	0	0	0	0	0	0	0	0	0	0	0	0	0
Otu0189	Bacteria	Actinobacteria	Actinobacteria	Actinobacteridae	Actinomycetales	Propionibacterineae	Nocardioidaceae	Nocardioides	0	0	0	0	0	0	0	0	0	0	0	0.0899281	0	0	0	0	0	0	0	0	0	0	0	0	0	0	0	0	0	0	0	0	0	0	0	0	0	0	0	0	0
Otu0647	Bacteria	Actinobacteria	Actinobacteria	Actinobacteridae	Actinomycetales	Propionibacterineae	Nocardioidaceae	Nocardioides	0	0	0	0	0	0	0	0	0	0	0	0	0	0	0	0	0	0	0	0	0	0	0	0	0	0.022482	0	0	0	0	0	0	0	0	0	0	0	0	0	0	0
Otu0300	Bacteria	Actinobacteria	Actinobacteria	Actinobacteridae	Actinomycetales	Propionibacterineae	Propionibacteriaceae	Propionibacterium	0	0.044964	0	0	0	0	0	0	0	0	0	0	0	0	0	0	0	0	0	0	0	0	0.022482	0	0	0	0	0	0	0	0	0	0	0	0	0	0	0	0	0.044964	0.022482
Otu0019	Bacteria	Actinobacteria	Actinobacteria	Actinobacteridae	Actinomycetales	Pseudonocardineae	Pseudonocardiaceae	Pseudonocardia	0	0	0	0	0	0	0	0.022482	3.21493	0.764388	0.067446	0.067446	0.359712	0	0	0	0	0	0	0	0	0	0	0	0	0	0.022482	0	0	0	0.202338	0.179856	0.0899281	0	0	0.022482	0	0	0	0	0
Otu0627	Bacteria	Actinobacteria	Actinobacteria	Actinobacteridae	Actinomycetales	Pseudonocardineae	Pseudonocardiaceae	Pseudonocardia	0	0	0	0	0	0	0	0	0	0	0	0	0	0	0	0	0	0	0	0	0	0	0	0	0.022482	0	0	0	0	0	0	0	0.022482	0	0	0	0	0	0	0	0
Otu0659	Bacteria	Actinobacteria	Actinobacteria	Actinobacteridae	Actinomycetales	Pseudonocardineae	Pseudonocardiaceae	Pseudonocardia	0	0	0	0	0	0	0	0	0	0	0	0	0	0	0	0	0	0	0	0	0	0	0	0	0	0	0	0	0	0	0	0	0.022482	0	0	0	0	0	0	0	0
Otu0015	Bacteria	Actinobacteria	Actinobacteria	Actinobacteridae	Actinomycetales	Pseudonocardineae	Pseudonocardiaceae	Saccharopolyspora	0	0	0	0	0	0	0	0	0	0	0	0	0	0	0	0	0	0	0	0	0	0	0	0	0	0	0	0	0	0	0	0.044964	0	0	0	0	0	0	0	0	0
Otu0507	Bacteria	Actinobacteria	Actinobacteria	Actinobacteridae	Actinomycetales	Pseudonocardineae	Pseudonocardiaceae	unclassified	0	0	0	0	0	0	0	0	0	0	0	0	0	0	0	0	0	0	0	0	0	0	0	0	0	0	0	0	0	0	0	0	0	0	0	0	0	0	0	0	0
Otu0149	Bacteria	Actinobacteria	Actinobacteria	Actinobacteridae	Actinomycetales	Streptomycineae	Streptomycetaceae	unclassified	0	0	0	0	0	0	0	0	0.607014	0	0	0	0	0	0	0	0	0	0	0	0	0	0	0	0	0	0	0	0	0	0	0.044964	0	0	0	0	0	0	0	0	0
Otu0253	Bacteria	Actinobacteria	Actinobacteria	Actinobacteridae	Actinomycetales	Streptomycineae	Streptomycetaceae	Streptomyces	0	0	0	0	0	0	0	0	0	0	0	0	0	0	0	0	0	0	0	0	0	0	0	0	0	0	0	0	0	0	0	0	0	0	0	0	0	0	0	0	0
Otu0133	Bacteria	Actinobacteria	Actinobacteria	Actinobacteridae	Actinomycetales	Streptosporangineae	Thermomonosporaceae	Actinoallomurus	0	0	0	0	0	0	0	0	0	0	0	0	0	0	0	0	0	0	0	0	0	0	0	0	0	0	0	0	0	0	0	0	0	0.044964	0	0	0	0	0	0	0
Otu0374	Bacteria	Actinobacteria	Actinobacteria	Actinobacteridae	Actinomycetales		unclassified	unclassified	0	0	0	0	0	0	0	0	0	0	0	0	0	0	0	0	0	0	0	0	0	0	0	0	0	0	0	0	0	0	0	0	0	0	0	0	0	0	0	0	0
Otu0606	Bacteria	Actinobacteria	Actinobacteria	Actinobacteridae	Actinomycetales		unclassified	unclassified	0	0	0	0	0	0	0	0	0	0	0	0	0	0	0	0	0	0	0	0	0	0	0	0	0	0	0	0	0	0	0	0	0	0.022482	0	0	0	0	0	0	0
Otu0682	Bacteria	Actinobacteria	Actinobacteria	Actinobacteridae	Actinomycetales		unclassified	unclassified	0	0	0	0	0	0.0899281	0	0	0	0	0	0	0	0	0	0	0	0	0	0	0	0	0	0	0	0	0	0	0	0	0	0	0	0	0	0	0	0	0	0	0
Otu0201	Bacteria	Actinobacteria	Actinobacteria	Actinobacteridae	Bifidobacteriales		Bifidobacteriaceae	Bifidobacterium	0	0	0.022482	0	0	0	0	0	0	0	0	0	0	0	0	0	0	0	0	0	0	0.0899281	0	0	0	0	0	0	0	0	0	0	0	0	0	0	0	0	0	0	0
Otu0173	Bacteria	Actinobacteria	Actinobacteria	Coriobacteridae	Coriobacteriales	Coriobacterineae	Coriobacteriaceae	Collinsella	0	0	0	0	0	0	0	0	0	0	0	0	0	0	0	0	0	1.50629	0	0	0	0	0	0	0	0	0	0	0	0	0	0	0	0	0	0	0	0	0	0	0
Otu0306	Bacteria	Actinobacteria	Actinobacteria	Coriobacteridae	Coriobacteriales	Coriobacterineae	Coriobacteriaceae	Adlercreutzia	0	0.179856	0.157374	0	0	0	0	0	0	0	0	0	0	0	0	0	0	0	0	0	0	0	0	0	0	0	0	0	0	0	0	0	0	0	0	0	0	0	0	0	0
Otu0412	Bacteria	Actinobacteria	Actinobacteria	Coriobacteridae	Coriobacteriales	Coriobacterineae	Coriobacteriaceae	Adlercreutzia	0	0.247302	0.044964	0	0	0	0	0	0	0	0	0	0	0	0	0	0	0	0	0	0	0	0	0	0	0	0	0	0	0	0	0	0	0	0	0	0	0	0	0	0
Otu0531	Bacteria	Actinobacteria	Actinobacteria	Coriobacteridae	Coriobacteriales	Coriobacterineae	Coriobacteriaceae	Adlercreutzia	0	0	0.134892	0	0	0	0	0	0	0	0	0	0	0	0	0	0	0	0	0	0	0	0	0	0	0	0	0	0	0	0	0	0	0	0	0	0	0	0	0	0
Otu0039	Bacteria	Actinobacteria	Actinobacteria	Rubrobacteridae	Rubrobacterales	Rubrobacterineae	Rubrobacteriaceae	Rubrobacter	0	0	0	0	0	0	0	0	0	0	0	0	0	0	0	0	0	0	0	0	0	0	0.202338	0	0.044964	0	0	0	0	0	0	0	0	0	0	0.022482	0.741906	0	0	0	0
Otu0770	Bacteria	Actinobacteria	Actinobacteria	Rubrobacteridae	Rubrobacterales	Rubrobacterineae	Rubrobacteriaceae	Rubrobacter	0	0	0	0	0	0	0	0	0	0	0	0	0	0	0	0	0	0.067446	0	0	0	0	0	0	0	0	0	0	0	0	0	0	0	0	0	0	0	0	0	0	0
Otu0049	Bacteria	Actinobacteria	Actinobacteria	Rubrobacteridae	Solirubrobacterales		Conexibacteraceae	Conexibacter	0	0	0	0	0	0	0	0	0	0	0	0	0	0	0	0	0	0	0	0	0	0	0	0	0	0	0	0	0	0	0	0	0	0	0	0	0	0	0	0	0
Otu0456	Bacteria	Actinobacteria	Actinobacteria	Rubrobacteridae	Solirubrobacterales		Solirubrobacteriaceae	Solirubrobacter	0	0	0	0	0	0	0	0	0	0	0	0	0	0	0	0	0	0	0	0	0	0	0	0	0	0	0	0	0	0	0	0	0	0.044964	0	0	0	0	0	0	0
Otu0487	Bacteria	Actinobacteria	Actinobacteria	Rubrobacteridae	Solirubrobacterales		Solirubrobacteriaceae	Solirubrobacter	0	0	0	0	0	0	0	0	0	0	0	0	0	0	0	0	0	0	0	0	0	0	0	0	0	0	0	0	0	0	0	0	0	0	0	0	0	0	0	0	0
Otu0494	Bacteria	Actinobacteria	Actinobacteria	Rubrobacteridae	Solirubrobacterales		Solirubrobacteriaceae	Solirubrobacter	0	0	0	0	0	0	0	0	0	0	0	0	0	0	0	0	0	0	0	0	0	0	0	0	0	0	0	0	0	0	0	0	0	0	0	0	0	0	0	0	0
Otu0639	Bacteria	Actinobacteria	Actinobacteria	Rubrobacteridae	Solirubrobacterales		Solirubrobacteriaceae	Solirubrobacter	0	0	0	0	0	0	0	0	0	0	0	0	0	0	0	0	0	0	0	0	0	0	0	0	0	0	0	0	0	0	0	0	0	0	0	0.044964	0	0	0	0	0
Otu0926	Bacteria	Actinobacteria	Actinobacteria	Rubrobacteridae	Solirubrobacterales		Conexibacteraceae	Conexibacter	0	0	0	0	0.022482	0	0	0	0	0	0	0	0	0	0	0	0	0	0	0	0	0	0	0	0	0	0	0	0	0	0	0	0	0	0	0	0	0	0	0	0
Otu0017	Bacteria	Actinobacteria	Actinobacteria	Rubrobacteridae	Solirubrobacterales		unclassified	unclassified	0	0	0	0	0	0	0	0	0	0	0	0	0	0	0	0	0	0	0	0	0	0	0	0	0	0	0	0	0	0	0	0	0	0	0	0	0	0	0	0	0
Otu0214	Bacteria	Actinobacteria	Actinobacteria	Rubrobacteridae	Solirubrobacterales		unclassified	unclassified	0	0	0	0	0	0	0	0	0.202338	0	0	0	0	0	0	0	0	0	0	0	0	0	0	0	0	0	0	0	0	0	0	0	0	0	0	0	0	0	0	0	0
Otu0084	Bacteria	Actinobacteria	Actinobacteria	Rubrobacteridae			AKIW543	unclassified	0	0	0	0	0	0	0	0	0	0	0	0	0	0	0	0	0	0	0	0	0	0	0	0	0	0	0	0	0	0	0	0	0	0	0	0	0	0	0	0	0
Otu0191	Bacteria	Actinobacteria	Actinobacteria	Rubrobacteridae			AKIW543	unclassified	0	0	0	0	0	0	0	0	0.584532	0	0	0	0	0	0	0	0	0	0	0	0	0	0	0	0	0	0	0	0	0	0	0	0	0	0	0	0	0	0	0	0
Otu0279	Bacteria	Actinobacteria	Actinobacteria	Rubrobacteridae			AKIW543	unclassified	0	0	0	0	0	0	0	0	0	0	0	0	0	0	0	0	0	0	0	0	0	0	0	0	0	0	0	0	0	0	0	0	0	0	0	0	0	0	0	0	0
Otu0311	Bacteria	Actinobacteria	Actinobacteria	Rubrobacteridae			AKIW543	unclassified	0	0	0	0	0	0	0	0	0	0	0	0	0	0	0	0	0	0	0	0	0	0	0	0	0	0	0	0	0	0	0	0	0	0	0	0	0	0	0	0	0
Otu0420	Bacteria	Actinobacteria	Actinobacteria	Rubrobacteridae			AKIW543	unclassified	0	0	0	0	0	0	0	0	0	0	0	0	0	0	0	0	0	0	0	0	0	0	0	0	0	0	0	0	0	0	0	0	0	0	0	0	0	0	0	0	0
Otu0491	Bacteria	Actinobacteria	Actinobacteria	Rubrobacteridae			AKIW543	unclassified	0	0	0	0	0	0	0	0	0	0	0	0	0	0	0	0	0	0	0	0	0	0	0	0	0	0	0	0	0	0	0	0	0	0	0	0	0	0	0	0	0
Otu0500	Bacteria	Actinobacteria	Actinobacteria	Rubrobacteridae			AKIW543	unclassified	0	0	0	0	0	0	0	0	0	0	0	0	0	0	0	0	0	0	0	0	0	0	0	0	0	0	0	0	0	0	0	0	0	0.044964	0	0	0	0	0	0	0
Otu0515	Bacteria	Actinobacteria	Actinobacteria	Rubrobacteridae			AKIW543	unclassified	0	0	0	0	0	0	0	0	0	0	0	0	0	0	0	0	0	0	0	0	0	0	0	0	0	0	0	0	0	0	0	0	0	0	0	0	0	0	0	0	0
Otu0769	Bacteria	Actinobacteria	Actinobacteria	Rubrobacteridae			AKIW543	unclassified	0	0	0	0	0	0	0	0	0	0	0	0	0	0	0	0	0	0	0	0	0	0	0	0	0	0	0	0	0	0	0	0	0	0.044964	0	0	0	0	0	0	0
Otu0872	Bacteria	Actinobacteria	Actinobacteria		unclassified		unclassified	unclassified	0	0	0	0	0	0	0	0.022482	0	0	0	0	0	0	0	0	0	0	0	0	0	0	0	0	0	0	0	0	0	0	0	0	0	0	0	0	0	0	0	0	0
			Actinobacteria Total						0.404676	2.69784	0.56205	0.022482	0.044964	0.0899281	0.157374	0.067446	5.03597	0.786871	0.067446	0.382194	1.1241	0.044964	0	0.0899281	0.0899281	1.68615	0.067446	0.134892	1.1241	0.0899281	0.427158	0.022482	0.44964	0.11241	0.0899281	0	0	0.179856	0.269784	0.404676	0.359712	1.23651	0.11241	0.22482	0.809353	0.202338	0.022482	0.899281	0.0899281
		Actinobacteria Total							0.404676	2.69784	0.56205	0.022482	0.044964	0.0899281	0.157374	0.067446	5.03597	0.786871	0.067446	0.382194	1.1241	0.044964	0	0.0899281	0.0899281	1.68615	0.067446	0.134892	1.1241	0.0899281	0.427158	0.022482	0.44964	0.11241	0.0899281	0	0	0.179856	0.269784	0.404676	0.359712	1.23651	0.11241	0.22482	0.809353	0.202338	0.022482	0.899281	0.0899281
Otu0024	Bacteria	Bacteroidetes	Bacteroidia		Bacteroidales		Bacteroidaceae	Bacteroides	0	0	0	0	0	0	0	0	0	0	0	0	0	0	0	0	1.41637	8.67806	3.64209	0	0	0	0	0	0	0	0	0	0	0	0	0.022482	0	0	0	0	0	0	0	0	0
Otu0035	Bacteria	Bacteroidetes	Bacteroidia		Bacteroidales		Bacteroidaceae	Bacteroides	0	0	0	0	0	0	0	0	0	0	0	0	0	0	0	0	0	0	0.134892	0	0	0	0	0	0	0	0	0	0	0	0	0.157374	0	0	0	0	0	0	0	0	0
Otu0236	Bacteria	Bacteroidetes	Bacteroidia		Bacteroidales		Bacteroidaceae	Bacteroides	0	0	0	0	0	0	0	0	0	0	0	0	0	0	0	0	0.179856	1.61871	0.786871	0	0	0	0	0	0	0	0	0	0	0	0	0	0	0	0	0	0	0	0	0	0
Otu0572	Bacteria	Bacteroidetes	Bacteroidia		Bacteroidales		Bacteroidaceae	Bacteroides	0	0	0.022482	0	0	0	0	0	0	0	0	0	0	0	0	0	0	0	0	0	0	0	0	0	0	0	0	0	0	0	0	0	0	0	0	0	0	0	0	0	0
Otu0119	Bacteria	Bacteroidetes	Bacteroidia		Bacteroidales		Porphyromonadaceae	Porphyromonas	0	0	0	0	0	0	0	0	0	0	0	0	0	0	0	0	0	0	0	0	0	0	0	0	0	0	0	0	0	0	0	0	0	0	0	0	0	0	0	0	0
Otu0168	Bacteria	Bacteroidetes	Bacteroidia		Bacteroidales		Porphyromonadaceae	Parabacteroides	0	0	0	0	0	0	0	0	0	0	0	0	0	0	0	0	0	0.427158	0	0	0	0	0	0	0	0	0	0	0	0	0	0	0	0	0	0	0	0	0	0	0
Otu0562	Bacteria	Bacteroidetes	Bacteroidia		Bacteroidales		Porphyromonadaceae	Parabacteroides	0	0	0	0	0	0	0	0	0	0	0	0	0	0	0	0	0	0	0	0	0	0	0	0	0	0	0	0	0	0	0	0	0	0	0	0.022482	0	0	0	0	0
Otu0879	Bacteria	Bacteroidetes	Bacteroidia		Bacteroidales		Porphyromonadaceae	Porphyromonas	0	0	0	0	0	0	0	0	0	0	0	0	0	0	0	0	0	0.044964	0	0	0	0	0	0	0	0	0	0	0	0	0	0	0	0	0	0	0	0	0	0	0
Otu0918	Bacteria	Bacteroidetes	Bacteroidia		Bacteroidales		Porphyromonadaceae	Dysgonomonas	0	0	0	0	0	0	0.022482	0	0	0	0	0	0	0	0	0	0	0	0	0	0	0	0	0	0	0	0	0	0	0	0	0	0	0	0	0	0	0	0	0	0
Otu0038	Bacteria	Bacteroidetes	Bacteroidia		Bacteroidales		Prevotellaceae	unclassified	0	0	0	0	0	0	0	0	0	0	0	0	0	0	0	0	0	0	0	0	0	0	0	0	0	0	0	0	0	0	0	0	0	0	0	0	0	14.0288	0	0	0
Otu0061	Bacteria	Bacteroidetes	Bacteroidia		Bacteroidales		Prevotellaceae	Prevotella	0	0	0	0	0	0	0	0	0	0	0	0	0	0	0	0	0	0	0	0	0	0	0	0	0	0	0	0	0	0	0	0	0	0	0	0	0	0	0	0	0
Otu0196	Bacteria	Bacteroidetes	Bacteroidia		Bacteroidales		Prevotellaceae	Prevotella	0	0	0	0	0	0	0	0	0	0	0	0	0	0	0	0	0	0	0	0	0	0.494604	0	0	0	0	0	0	0	0	0	0	0	0	0	0	0	0	0	0	0
Otu0333	Bacteria	Bacteroidetes	Bacteroidia		Bacteroidales		Prevotellaceae	unclassified	0	0	0	0	0	0	0	0	0	0	0	0	0	0	0	0	0	0	0	0	0	0	0	0	0	0	0	0	0	0	0	0	0	0	0	0	0	0	0	0	0
Otu0409	Bacteria	Bacteroidetes	Bacteroidia		Bacteroidales		Rikenellaceae	Alistipes	0	0.157374	0	0	0	0	0	0	0	0	0	0	0	0	0	0	0	0	0	0	0	0	0	0	0	0	0	0	0	0	0	0	0	0	0	0	0	0	0	0	0
Otu0878	Bacteria	Bacteroidetes	Bacteroidia		Bacteroidales		Rikenellaceae	Alistipes	0	0	0	0	0	0	0	0	0	0	0	0	0	0	0	0	0	0.044964	0	0	0	0	0	0	0	0	0	0	0	0	0	0	0	0	0	0	0	0	0	0	0
Otu0018	Bacteria	Bacteroidetes	Bacteroidia		Bacteroidales		S24-7	unclassified	0	0	0	0	0	0	0	0	0	0	0	0	0	0	0	0	0	0	0	0	0	0	0	0	0	0	0	0	0	0	0	0	0	0	0	0	20.4137	0	0	0	0
Otu0030	Bacteria	Bacteroidetes	Bacteroidia		Bacteroidales		S24-7	unclassified	0	26.8435	8.94784	0	0	0.764388	0	0	0	0	0	0	0	0	0.269784	0.157374	0.022482	0.56205	0.359712	0	0	0	0	0	0	0.11241	0.607014	0.022482	0.022482	0.157374	0	0	0	0	0	0	0	0	0	0	0
Otu0062	Bacteria	Bacteroidetes	Bacteroidia		Bacteroidales		S24-7	unclassified	0	11.8031	2.72032	0	0	0	0	0	0	0	0	0	0	0	0	0.022482	0	0.0899281	0.022482	0	0	0	0	0	0	0.022482	0	0.022482	0.022482	0.067446	0	0	0	0	0	0	0	0	0	0	0
Otu0085	Bacteria	Bacteroidetes	Bacteroidia		Bacteroidales		S24-7	unclassified	0	3.66457	2.15827	0	0	0	0	0	0	0	0	0	0	0	0	0	0	0.584532	0.044964	0	0	0	0	0	0	0	0.22482	0	0.022482	0	0	0	0	0	0	0	0	0	0	0	0
Otu0099	Bacteria	Bacteroidetes	Bacteroidia		Bacteroidales		S24-7	unclassified	0	1.70863	2.47302	0	0	0	0	0	0	0	0	0	0	0	0	0	0	0.22482	0	0	0	0	0	0	0	0	0	0	0	0	0	0	0	0	0	0	0	0	0	0	0
Otu0115	Bacteria	Bacteroidetes	Bacteroidia		Bacteroidales		S24-7	unclassified	0	0.607014	1.91097	0	0	0	0	0	0	0	0	0	0	0	0	0	0	0	0	0	0	0	0	0	0	0	0.157374	0	0.022482	0	0	0	0	0	0	0	0	0	0	0	0
Otu0162	Bacteria	Bacteroidetes	Bacteroidia		Bacteroidales		S24-7	unclassified	0	0.764388	1.28147	0	0	0.11241	0	0	0	0	0	0	0	0	0.134892	0	0	0	0	0	0	0	0	0	0	0.022482	0	0	0	0	0	0	0	0	0	0	0	0	0	0	0
Otu0167	Bacteria	Bacteroidetes	Bacteroidia		Bacteroidales		S24-7	unclassified	0	0.11241	1.07914	0	0	0	0	0	0	0	0	0	0	0	0	0	0	0	0	0	0	0	0	0	0	0	0	0	0	0	0	0	0	0	0	0	0	0	0	0	0
Otu0172	Bacteria	Bacteroidetes	Bacteroidia		Bacteroidales		S24-7	unclassified	0	0.899281	0.786871	0	0	0.584532	0	0	0	0	0	0	0	0	0	0.044964	0.022482	0	0	0	0	0	0	0	0	0	0	0.022482	0.044964	0	0	0	0	0	0	0	0	0	0	0	0
Otu0187	Bacteria	Bacteroidetes	Bacteroidia		Bacteroidales		S24-7	unclassified	0	1.59622	0.382194	0	0	0	0	0	0	0	0	0	0	0	0	0.022482	0	0	0	0	0	0	0	0	0	0	0	0	0	0	0	0	0	0	0	0	0	0	0	0	0
Otu0210	Bacteria	Bacteroidetes	Bacteroidia		Bacteroidales		S24-7	unclassified	0	0	0.517086	0	0	0	0	0	0	0	0	0	0	0	0	0	0	0	0	0	0	0	0	0	0	0	0	0	0	0	0	0	0	0	0	0	0	0	0	0	0
Otu0230	Bacteria	Bacteroidetes	Bacteroidia		Bacteroidales		S24-7	unclassified	0	0.11241	0.44964	0	0	0	0	0	0	0	0	0	0	0	0	0	0	0	0	0	0	0	0	0	0	0	0	0	0	0	0	0	0	0	0	0	0	0	0	0	0
Otu0235	Bacteria	Bacteroidetes	Bacteroidia		Bacteroidales		S24-7	unclassified	0	0.786871	0.179856	0	0	0	0	0	0	0	0	0	0	0	0	0	0	0	0	0	0	0	0	0	0	0	0	0	0	0	0	0	0	0	0	0	0	0	0	0	0
Otu0241	Bacteria	Bacteroidetes	Bacteroidia		Bacteroidales		S24-7	unclassified	0	0.33723	0.269784	0	0	0	0	0	0	0	0	0	0	0	0	0	0	0	0	0	0	0	0	0	0	0	0	0	0	0	0	0	0	0	0	0	0	0	0	0	0
Otu0304	Bacteria	Bacteroidetes	Bacteroidia		Bacteroidales		S24-7	unclassified	0	0	0.157374	0	0	0	0	0	0	0	0	0	0	0	0	0	0	0	0	0	0	0	0	0	0	0	0	0	0	0	0	0	0	0	0	0	0	0	0	0	0
Otu0321	Bacteria	Bacteroidetes	Bacteroidia		Bacteroidales		S24-7	unclassified	0	0.179856	0.134892	0	0	0	0	0	0	0	0	0	0	0	0	0	0	0	0	0	0	0	0	0	0	0	0	0	0	0	0	0	0	0	0	0	0	0	0	0	0
Otu0344	Bacteria	Bacteroidetes	Bacteroidia		Bacteroidales		S24-7	unclassified	0	0	0.11241	0	0	0	0	0	0	0	0	0	0	0	0	0	0	0	0	0	0	0	0	0	0	0	0	0	0	0	0	0	0	0	0	0.044964	0	0	0	0	0
Otu0375	Bacteria	Bacteroidetes	Bacteroidia		Bacteroidales		S24-7	unclassified	0	0	0	0	0	0	0	0	0	0	0	0	0	0	0	0	0	0	0	0	0	0	0	0	0	0	0	0	0	0.0899281	0	0	0	0	0	0	0	0	0	0	0
Otu0471	Bacteria	Bacteroidetes	Bacteroidia		Bacteroidales		S24-7	unclassified	0	0	0.044964	0	0	0	0	0	0	0	0	0	0	0	0	0	0	0	0	0	0	0	0	0	0	0	0	0	0	0	0	0	0	0	0	0	0	0	0	0	0
Otu0475	Bacteria	Bacteroidetes	Bacteroidia		Bacteroidales		S24-7	unclassified	0	0	0.044964	0	0	0	0	0	0	0	0	0	0	0	0	0	0	0	0	0	0	0	0	0	0	0	0	0	0	0	0	0	0	0	0	0	0	0	0	0	0
Otu0687	Bacteria	Bacteroidetes	Bacteroidia		Bacteroidales		S24-7	unclassified	0	0	0	0	0	0	0	0	0	0	0	0	0	0	0	0	0	0	0	0	0	0	0	0	0	0	0	0	0	0	0	0	0	0	0	0	0	0.022482	0	0	0
Otu0916	Bacteria	Bacteroidetes	Bacteroidia		Bacteroidales		S24-7	unclassified	0	0	0	0	0	0	0	0	0	0	0	0	0	0	0	0	0	0	0	0	0	0	0	0	0	0	0	0	0	0	0	0	0	0	0	0	0	0	0	0	0
Otu0439	Bacteria	Bacteroidetes	Bacteroidia		Bacteroidales		unclassified	unclassified	0	0	0	0	0	0	0	0	0	0	0	0	0	0	0	0	0	0	0	0	0	0	0	0	0	0	0	0	0	0	0	0	0	0	0	0	0	0	0	0	0
			Bacteroidia Total						0	49.5728	23.6736	0	0	1.46133	0.022482	0	0	0	0	0	0	0	0.404676	0.247302	1.64119	12.2752	4.99101	0	0	0.494604	0	0	0	0.157374	0.989209	0.067446	0.134892	0.314748	0	0.179856	0	0	0	0.067446	20.4137	14.0513	0	0	0
Otu0026	Bacteria	Bacteroidetes	Flavobacteria		Flavobacteriales		Flavobacteriaceae	Chryseobacterium	0	0	0	0	0	0	0	0	0	0	0	0	0	0	0	0	0	0	0.044964	0	0.33723	0	0	0	0	0.022482	0	0	0	0.022482	0	0	0.022482	0	0	0	0	0	0	0	0
Otu0051	Bacteria	Bacteroidetes	Flavobacteria		Flavobacteriales		Flavobacteriaceae	Flavobacterium	0	0	0	0	0	0	0	0	0	0	0	0	0	0	0	0	0	0	0	0	0	0	0	0	0	0	0	0	0	0	0.022482	0	0	0	0	0	0	0	0	1.10162	0.022482
Otu0055	Bacteria	Bacteroidetes	Flavobacteria		Flavobacteriales		Flavobacteriaceae	Flavobacterium	0	0	0	0	0	0	0	0	0	0	0	0	0	0	0	0	0	0	0	0	0	0	0	0	0.022482	0	0	0	0	0	0	0	0	0	0	0.022482	0	0	0	0	0
Otu0090	Bacteria	Bacteroidetes	Flavobacteria		Flavobacteriales		Flavobacteriaceae	Flavobacterium	0	0	0	0	0	0	0	0	0	0	0	0	0	0	0	0	0	0	0	0	0	0	0	0	0	0	0	0	0	0	0	0	0	0	0	0	0	0	0	0	0
Otu0151	Bacteria	Bacteroidetes	Flavobacteria		Flavobacteriales		Flavobacteriaceae	Flavobacterium	0	0	0	0	0	0	0	0	0	0	0	0	0	0	0	0	0	0	0	0	0	0	0	0	0	0	0	0	0	0	0	0.067446	0	0	0	0	0	0	0	0.427158	0.022482
Otu0176	Bacteria	Bacteroidetes	Flavobacteria		Flavobacteriales		Flavobacteriaceae	Flavobacterium	0	0	0	0	0	0	0	0	0	0	0	0	0	0	0	0	0	0	0	0	0	0	0.56205	0	0	0	0	0	0	0	0	0	0	0	0	0	0	0	0	0	0
Otu0182	Bacteria	Bacteroidetes	Flavobacteria		Flavobacteriales		Flavobacteriaceae	Flavobacterium	0	0	0	0	0	0	0	0	0	0	0	0	0	0	0	0	0	0	0	0	0	0	0	0	0	0	0	0	0	0	0	0	0.022482	0	0	0	0	0	0	0.472122	0
Otu0203	Bacteria	Bacteroidetes	Flavobacteria		Flavobacteriales		Flavobacteriaceae	unclassified	0	0	0	0	0	0	0	0	0	0	0	0	0	0	0	0	0	0	0	0	0	0	0	0	0	0	0	0	0	0	0	0	0	0	0	0	0	0	0	0	0
Otu0207	Bacteria	Bacteroidetes	Flavobacteria		Flavobacteriales		Flavobacteriaceae	Chryseobacterium	0	0	0	0	0	0	0	0	0	0	0	0	0	0	0	0	0	0	0	0	0	0	0	0	0	0	0	0	0	0	0	0	0	0	0	0	0	0	0	0	0
Otu0327	Bacteria	Bacteroidetes	Flavobacteria		Flavobacteriales		Flavobacteriaceae	Flavobacterium	0	0	0	0	0	0	0	0	0	0	0	0	0	0	0	0	0	0	0	0	0	0	0	0	0	0	0	0	0	0	0	0	0.382194	0	0	0	0	0	0	0	0
Otu0336	Bacteria	Bacteroidetes	Flavobacteria		Flavobacteriales		Flavobacteriaceae	Chryseobacterium	0	0	0	0	0	0	0	0	0	0	0	0	0	0	0	0	0	0	0	0	0	0	0	0	0	0	0	0	0	0	0	0	0.022482	0	0	0	0	0	0	0	0
Otu0387	Bacteria	Bacteroidetes	Flavobacteria		Flavobacteriales		Flavobacteriaceae	unclassified	0	0	0	0	0	0	0	0	0	0	0	0	0	0	0	0	0	0	0	0	0	0	0	0	0	0	0	0	0	0	0	0	0	0	0	0	0.067446	0	0	0	0
Otu0485	Bacteria	Bacteroidetes	Flavobacteria		Flavobacteriales		Flavobacteriaceae	Cloacibacterium	0	0	0	0	0	0	0	0	0.0899281	0	0	0	0	0	0	0	0	0	0	0	0	0	0	0	0	0	0	0	0	0	0	0	0	0	0	0	0	0	0	0	0
Otu0517	Bacteria	Bacteroidetes	Flavobacteria		Flavobacteriales		Flavobacteriaceae	Flavobacterium	0	0	0	0	0	0	0	0	0	0	0	0	0	0	0	0	0	0	0	0	0	0	0	0	0	0	0	0	0	0	0	0	0.134892	0	0	0	0	0	0	0	0
Otu0522	Bacteria	Bacteroidetes	Flavobacteria		Flavobacteriales		Flavobacteriaceae	Chryseobacterium	0	0	0	0	0	0	0	0	0	0	0	0	0	0	0	0	0	0	0	0	0	0	0	0	0	0	0	0	0	0	0	0	0.022482	0	0	0	0	0	0	0	0
Otu0558	Bacteria	Bacteroidetes	Flavobacteria		Flavobacteriales		Flavobacteriaceae	Flavobacterium	0	0	0	0	0	0	0	0	0	0	0	0	0	0	0	0	0	0	0	0	0	0	0	0	0	0	0	0	0	0	0	0	0	0	0	0	0	0	0	0	0
Otu0689	Bacteria	Bacteroidetes	Flavobacteria		Flavobacteriales		Flavobacteriaceae	Flavobacterium	0	0	0	0	0	0	0	0	0	0	0	0	0	0	0	0	0	0	0	0	0	0	0	0	0	0	0	0	0	0	0	0	0.044964	0	0	0	0	0	0	0	0
Otu0837	Bacteria	Bacteroidetes	Flavobacteria		Flavobacteriales		Flavobacteriaceae	Wautersiella	0	0	0	0	0	0	0	0	0	0	0	0	0	0	0	0	0	0	0	0	0	0	0	0	0	0	0	0	0	0	0	0	0	0	0	0	0	0	0.022482	0	0
Otu0583	Bacteria	Bacteroidetes	Flavobacteria		Flavobacteriales		NS9	unclassified	0	0	0	0	0	0	0	0	0	0	0	0	0	0	0	0	0	0	0	0	0	0	0	0	0	0	0	0	0	0	0	0	0	0	0	0	0	0	0	0	0
			Flavobacteria Total						0	0	0	0	0	0	0	0	0.0899281	0	0	0	0	0	0	0	0	0	0.044964	0	0.33723	0	0.56205	0	0.022482	0.022482	0	0	0	0.022482	0.022482	0.067446	0.651978	0	0	0.022482	0.067446	0	0.022482	2.0009	0.044964
Otu0088	Bacteria	Bacteroidetes	Sphingobacteria		Sphingobacteriales		Chitinophagaceae	Chitinophaga	0	0	0	0	0	0	0	0	0	0	0	0	0	0	0	0	0	0	0	0	0	0	0	0	0	0	0	0	0	0	0	0	0	0	0	0	0	0	0	0.157374	0
Otu0103	Bacteria	Bacteroidetes	Sphingobacteria		Sphingobacteriales		Chitinophagaceae	Sediminibacterium	0	0	0	0	0	0	0	0	0	0	0	0	0	0	0	0	0	0	0	0	0	0	0	0	0	0	0	0	0	0	0	0	0	0	0	0	0	0	0	0	0
Otu0112	Bacteria	Bacteroidetes	Sphingobacteria		Sphingobacteriales		Chitinophagaceae	uncultured	0	0	0	0	0	0	0	0	0	0	0	0	0	0	0	0	0	0	0	0	0	0	0	0	0	0	0	0	0	0	0	0	0	0	0	0	0	0	0	0	0
Otu0209	Bacteria	Bacteroidetes	Sphingobacteria		Sphingobacteriales		Chitinophagaceae	Sediminibacterium	0	0	0	0	0	0	0	0	0	0	0	0	0	0	0	0	0	0	0	0	0	0	0	0	0	0	0	0	0	0	0	0	0	0	0	0	0	0	0	0	0
Otu0414	Bacteria	Bacteroidetes	Sphingobacteria		Sphingobacteriales		Chitinophagaceae	unclassified	0	0	0	0	0	0	0	0	0	0	0	0	0	0	0	0	0	0	0	0	0	0	0	0	0	0.022482	0	0	0	0.022482	0	0	0	0.022482	0	0	0	0	0	0	0
Otu0443	Bacteria	Bacteroidetes	Sphingobacteria		Sphingobacteriales		Chitinophagaceae	unclassified	0	0	0	0	0	0	0	0	0	0	0	0	0	0	0	0	0	0	0	0	0	0	0	0	0	0	0	0	0	0	0	0	0	0	0	0	0	0	0	0	0
Otu0665	Bacteria	Bacteroidetes	Sphingobacteria		Sphingobacteriales		Chitinophagaceae	unclassified	0	0	0	0	0	0	0	0	0	0	0	0	0	0	0	0	0	0	0	0	0	0	0	0	0	0	0	0	0	0	0	0	0	0	0	0	0	0	0	0	0
Otu0679	Bacteria	Bacteroidetes	Sphingobacteria		Sphingobacteriales		Chitinophagaceae	uncultured	0.022482	0	0	0	0	0	0	0	0	0	0	0	0	0	0	0	0	0	0	0	0	0	0	0	0	0	0	0	0	0	0	0	0	0	0	0	0	0	0	0	0
Otu0690	Bacteria	Bacteroidetes	Sphingobacteria		Sphingobacteriales		Chitinophagaceae	Flavisolibacter	0	0	0	0	0	0	0	0	0	0	0	0	0	0	0	0	0	0	0	0	0	0	0	0	0	0	0	0	0	0	0	0	0	0	0	0	0	0	0	0	0
Otu0694	Bacteria	Bacteroidetes	Sphingobacteria		Sphingobacteriales		Chitinophagaceae	uncultured	0	0	0	0	0	0	0	0	0	0	0	0	0	0	0	0	0	0	0	0	0	0	0	0	0	0	0	0	0	0	0	0.022482	0	0	0	0	0	0	0	0	0
Otu0278	Bacteria	Bacteroidetes	Sphingobacteria		Sphingobacteriales		Cyclobacteriaceae	Algoriphagus	0	0	0	0	0	0	0	0	0	0	0	0	0	0	0	0	0	0	0	0	0	0	0	0	0	0	0	0	0	0	0	0	0	0	0	0	0.22482	0	0	0	0
Otu0211	Bacteria	Bacteroidetes	Sphingobacteria		Sphingobacteriales		Cytophagaceae	Hymenobacter	0	0	0	0	0	0	0	0	0	0	0	0	0	0	0	0	0	0	0	0	0	0	0	0	0	0	0	0	0	0	0	0	0	0	0	0	0	0	0	0	0
Otu0249	Bacteria	Bacteroidetes	Sphingobacteria		Sphingobacteriales		Cytophagaceae	Cytophaga	0	0	0	0	0	0	0	0	0	0	0	0.696942	0	0	0	0	0	0	0	0	0	0	0	0	0	0	0	0	0	0	0	0	0	0	0	0	0	0	0	0	0
Otu0315	Bacteria	Bacteroidetes	Sphingobacteria		Sphingobacteriales		Cytophagaceae	Cytophaga	0	0	0	0	0	0	0	0	0	0	0	0	0	0	0	0	0	0	0	0.0899281	0	0	0	0	0	0	0	0	0	0	0	0	0	0	0	0	0	0	0	0	0
Otu0480	Bacteria	Bacteroidetes	Sphingobacteria		Sphingobacteriales		Cytophagaceae	Dyadobacter	0	0	0	0	0	0	0	0	0	0	0	0	0	0	0	0	0	0	0	0	0	0	0	0	0	0	0	0	0	0	0	0	0	0	0	0	0	0	0	0	0
Otu0078	Bacteria	Bacteroidetes	Sphingobacteria		Sphingobacteriales		env.OPS_17	unclassified	0	0	0	0	0	0	0	0	0	0	0	0.247302	0	0	0	0	0	0	0	0	0	0	0	0	0.022482	0	0	0	0	0	0	0	0	0	0	0	0	0	0	0	0
Otu0330	Bacteria	Bacteroidetes	Sphingobacteria		Sphingobacteriales		Flammeovirgaceae	Candidatus_Cardinium	0	0	0	0	0	0	0	0	0.067446	0	0	0	0	0	0	0	0	0	0	0	0	0	0	0	0	0	0	0	0	0	0	0	0	0	0	0	0	0	0	0	0
Otu0135	Bacteria	Bacteroidetes	Sphingobacteria		Sphingobacteriales		Saprospiraceae	Haliscomenobacter	0	0	0	0	0	0	0	0	0	0	0	0	0	0	0	0	0	0	0	0	0	0	0	0	0	0	0	0	0	0	0	0	0	0	0	0	0	0	0	0	0
Otu0098	Bacteria	Bacteroidetes	Sphingobacteria		Sphingobacteriales		Sphingobacteriaceae	Sphingobacterium	0	0	0	0	0	0	0	0	0	0	0	0	0	0	0	0	0	0	0	0	0	0	0	0	0	0	0	0	0	0	0	0	0	0	0	0	0	0	0	0	0
Otu0124	Bacteria	Bacteroidetes	Sphingobacteria		Sphingobacteriales		Sphingobacteriaceae	Pedobacter	0	0	0	0	0	0	0	0	0	0	0	0	0	0	0	0	0	0	0	0	0	0	0	0	0	0	0	0	0	0	0	0	0	0	0	0	0	0	0	0	0
Otu0198	Bacteria	Bacteroidetes	Sphingobacteria		Sphingobacteriales		Sphingobacteriaceae	Sphingobacteriaceae	0	0	0	0	0	0	0	0	0	0	0	0	0	0	0	0	0	0	0	0	0	0	0	0	0	0	0	0	0	0	0	0.022482	0	0	0	0	0	0	0	0	0
Otu0234	Bacteria	Bacteroidetes	Sphingobacteria		Sphingobacteriales		Sphingobacteriaceae	Sphingobacteriaceae	0	0	0	0	0	0	0	0	0	0	0	0	0	0	0	0	0	0	0	0	0	0	0	0	0	0	0	0	0	0	0	0	0	0	0	0	0	0	0	0	0
Otu0263	Bacteria	Bacteroidetes	Sphingobacteria		Sphingobacteriales		Sphingobacteriaceae	Pedobacter	0	0	0	0	0	0	0	0	0	0	0	0	0	0	0	0	0	0	0	0	0	0	0.22482	0	0	0	0	0	0	0	0	0	0	0	0	0	0	0	0	0	0
Otu0285	Bacteria	Bacteroidetes	Sphingobacteria		Sphingobacteriales		Sphingobacteriaceae	Sphingobacterium	0	0	0	0	0	0	0	0	0	0	0.022482	0	0	0	0	0	0	0	0	0	0	0	0	0	0	0	0	0	0	0	0	0	0.044964	0.067446	0	0	0	0	0	0	0
Otu0489	Bacteria	Bacteroidetes	Sphingobacteria		Sphingobacteriales		Sphingobacteriaceae	Pedobacter	0	0	0	0	0	0	0	0	0	0	0.022482	0	0	0	0	0	0	0	0	0	0	0	0	0	0	0	0	0	0	0	0	0	0	0	0	0	0	0	0	0	0
Otu0626	Bacteria	Bacteroidetes	Sphingobacteria		Sphingobacteriales		Sphingobacteriaceae	Mucilaginibacter	0	0	0	0	0	0	0	0	0	0	0	0	0	0	0	0	0	0	0	0	0	0	0	0	0	0	0	0	0	0	0	0.044964	0	0	0	0	0	0	0	0	0
Otu0664	Bacteria	Bacteroidetes	Sphingobacteria		Sphingobacteriales		Sphingobacteriaceae	Parapedobacter	0	0	0	0	0	0	0	0	0	0	0	0	0	0	0	0	0	0	0	0	0	0	0	0	0	0	0	0	0	0	0	0.067446	0	0	0	0	0	0	0	0	0
Otu0703	Bacteria	Bacteroidetes	Sphingobacteria		Sphingobacteriales		Sphingobacteriaceae	Parapedobacter	0	0	0	0	0	0	0	0	0	0	0	0	0	0	0	0	0	0	0	0	0	0	0	0	0	0	0	0	0	0	0	0	0	0	0	0	0	0	0	0	0
Otu0780	Bacteria	Bacteroidetes	Sphingobacteria		Sphingobacteriales		Sphingobacteriaceae	Sphingobacteriaceae	0	0	0	0	0	0	0	0	0	0	0	0	0	0	0	0	0	0	0	0	0	0	0	0	0	0	0	0	0	0	0	0	0.044964	0	0	0	0	0	0	0	0
			Sphingobacteria Total						0.022482	0	0	0	0	0	0	0	0.067446	0	0.044964	0.944245	0	0	0	0	0	0	0	0.0899281	0	0	0.22482	0	0.022482	0.022482	0	0	0	0.022482	0	0.157374	0.0899281	0.0899281	0	0	0.22482	0	0	0.157374	0
Otu0506	Bacteria	Bacteroidetes	unclassified		unclassified		unclassified	unclassified	0	0	0	0	0	0	0	0	0	0	0	0	0	0	0	0	0	0	0	0	0	0	0	0	0	0	0	0	0	0	0	0	0	0	0	0	0	0	0	0	0
			unclassified Total						0	0	0	0	0	0	0	0	0	0	0	0	0	0	0	0	0	0	0	0	0	0	0	0	0	0	0	0	0	0	0	0	0	0	0	0	0	0	0	0	0
		Bacteroidetes Total							0.022482	49.5728	23.6736	0	0	1.46133	0.022482	0	0.157374	0	0.044964	0.944245	0	0	0.404676	0.247302	1.64119	12.2752	5.03597	0.0899281	0.33723	0.494604	0.786871	0	0.044964	0.202338	0.989209	0.067446	0.134892	0.359712	0.022482	0.404676	0.741906	0.0899281	0	0.0899281	20.7059	14.0513	0.022482	2.15827	0.044964
Otu0194	Bacteria	Candidate_division_OD1	unclassified		unclassified		unclassified	unclassified	0	0	0	0	0	0	0	0	0	0	0	0	0	0	0	0	0	0	0	0	0	0	0	0	0	0	0	0	0	0	0	0	0	0	0	0	0	0	0	0	0
Otu0476	Bacteria	Candidate_division_OD1	unclassified		unclassified		unclassified	unclassified	0	0	0	0	0	0	0	0	0	0	0	0	0	0	0	0	0	0	0	0	0	0	0	0	0	0	0	0	0	0	0	0	0	0	0	0	0	0	0	0	0
			unclassified Total						0	0	0	0	0	0	0	0	0	0	0	0	0	0	0	0	0	0	0	0	0	0	0	0	0	0	0	0	0	0	0	0	0	0	0	0	0	0	0	0	0
		Candidate_division_OD1 Total							0	0	0	0	0	0	0	0	0	0	0	0	0	0	0	0	0	0	0	0	0	0	0	0	0	0	0	0	0	0	0	0	0	0	0	0	0	0	0	0	0
Otu0796	Bacteria	Candidate_division_TM7	unclassified		unclassified		unclassified	unclassified	0	0	0	0	0	0	0	0	0	0	0	0	0	0	0	0	0	0	0	0	0	0	0	0	0	0	0	0	0	0	0	0	0	0.044964	0	0	0	0	0	0	0
			unclassified Total						0	0	0	0	0	0	0	0	0	0	0	0	0	0	0	0	0	0	0	0	0	0	0	0	0	0	0	0	0	0	0	0	0	0.044964	0	0	0	0	0	0	0
		Candidate_division_TM7 Total							0	0	0	0	0	0	0	0	0	0	0	0	0	0	0	0	0	0	0	0	0	0	0	0	0	0	0	0	0	0	0	0	0	0.044964	0	0	0	0	0	0	0
Otu0382	Bacteria	Candidate_division_WS3	unclassified		unclassified		unclassified	unclassified	0	0	0	0	0	0	0	0	0	0	0	0	0	0	0	0	0	0	0	0	0	0	0	0	0	0	0	0	0	0	0	0	0	0	0	0	0	0	0	0	0
			unclassified Total						0	0	0	0	0	0	0	0	0	0	0	0	0	0	0	0	0	0	0	0	0	0	0	0	0	0	0	0	0	0	0	0	0	0	0	0	0	0	0	0	0
		Candidate_division_WS3 Total							0	0	0	0	0	0	0	0	0	0	0	0	0	0	0	0	0	0	0	0	0	0	0	0	0	0	0	0	0	0	0	0	0	0	0	0	0	0	0	0	0
Otu0463	Bacteria	Chlamydiae	Chlamydiae		Chlamydiales		Parachlamydiaceae	unclassified	0	0	0	0	0	0	0	0	0	0	0	0	0	0	0	0	0	0	0	0	0	0	0	0	0	0	0	0	0	0	0	0	0	0	0	0	0	0	0	0	0
			Chlamydiae Total						0	0	0	0	0	0	0	0	0	0	0	0	0	0	0	0	0	0	0	0	0	0	0	0	0	0	0	0	0	0	0	0	0	0	0	0	0	0	0	0	0
		Chlamydiae Total							0	0	0	0	0	0	0	0	0	0	0	0	0	0	0	0	0	0	0	0	0	0	0	0	0	0	0	0	0	0	0	0	0	0	0	0	0	0	0	0	0
Otu0496	Bacteria	Chlorobi	Chlorobia		Chlorobiales		OPB56	unclassified	0	0	0	0	0	0	0	0	0	0	0	0	0	0	0	0	0	0	0	0	0	0	0	0	0	0	0	0	0	0	0	0	0	0	0	0	0.044964	0	0	0	0
			Chlorobia Total						0	0	0	0	0	0	0	0	0	0	0	0	0	0	0	0	0	0	0	0	0	0	0	0	0	0	0	0	0	0	0	0	0	0	0	0	0.044964	0	0	0	0
		Chlorobi Total							0	0	0	0	0	0	0	0	0	0	0	0	0	0	0	0	0	0	0	0	0	0	0	0	0	0	0	0	0	0	0	0	0	0	0	0	0.044964	0	0	0	0
Otu0653	Bacteria	Chloroflexi	KD4-96		unclassified		unclassified	unclassified	0	0	0	0	0	0	0	0	0	0	0	0	0	0	0	0	0	0.022482	0	0	0	0	0	0	0	0	0	0	0	0	0	0	0	0.044964	0	0	0	0	0	0	0
			KD4-96 Total						0	0	0	0	0	0	0	0	0	0	0	0	0	0	0	0	0	0.022482	0	0	0	0	0	0	0	0	0	0	0	0	0	0	0	0.044964	0	0	0	0	0	0	0
Otu0462	Bacteria	Chloroflexi	Thermomicrobia		JG30-KF-CM45		unclassified	unclassified	0	0	0	0	0	0	0	0	0	0	0	0	0	0	0	0	0	0	0	0	0	0	0	0	0	0	0	0	0	0	0	0	0	0	0	0	0	0	0	0	0
Otu0576	Bacteria	Chloroflexi	Thermomicrobia		JG30-KF-CM45		unclassified	unclassified	0	0	0	0	0	0	0	0	0	0	0	0	0	0	0	0	0	0	0	0	0	0	0	0	0	0	0	0	0	0	0	0	0	0	0	0	0	0	0	0	0
Otu1082	Bacteria	Chloroflexi	Thermomicrobia		JG30-KF-CM45		unclassified	unclassified	0	0	0	0	0	0	0	0	0	0	0	0	0	0	0	0	0	0	0	0	0	0	0	0	0	0	0	0	0	0	0	0	0	0	0	0	0.022482	0	0	0	0
			Thermomicrobia Total						0	0	0	0	0	0	0	0	0	0	0	0	0	0	0	0	0	0	0	0	0	0	0	0	0	0	0	0	0	0	0	0	0	0	0	0	0.022482	0	0	0	0
Otu0096	Bacteria	Chloroflexi	unclassified		unclassified		unclassified	unclassified	0	0	0	0	0	0	0	0	0	0	0	0	0	0	0	0	0	0	0	0	0	0	0	0	0	0	0	0	0	0	0	0	0	0	0	0	0	0	0	0	3.46223
Otu0582	Bacteria	Chloroflexi	unclassified		unclassified		unclassified	unclassified	0	0	0	0	0	0	0	0	0	0	0	0	0	0	0	0	0	0	0	0	0	0	0	0	0	0	0	0	0	0	0	0	0	0	0	0	0	0	0	0	0.044964
			unclassified Total						0	0	0	0	0	0	0	0	0	0	0	0	0	0	0	0	0	0	0	0	0	0	0	0	0	0	0	0	0	0	0	0	0	0	0	0	0	0	0	0	3.50719
		Chloroflexi Total							0	0	0	0	0	0	0	0	0	0	0	0	0	0	0	0	0	0.022482	0	0	0	0	0	0	0	0	0	0	0	0	0	0	0	0.044964	0	0	0.022482	0	0	0	3.50719
Otu0634	Bacteria	Cyanobacteria	Cyanobacteria		unclassified		unclassified	Acaryochloris	0	0	0	0	0	0	0	0.044964	0	0	0	0	0	0	0	0	0	0	0	0	0	0	0	0	0	0	0	0	0	0	0	0	0	0	0	0	0	0	0	0	0
Otu0538	Bacteria	Cyanobacteria	Cyanobacteria		unclassified		unclassified	Brasilonema	0	0	0	0	0	0	0	0	0	0	0	0	0	0	0	0	0	0	0	0	0	0	0	0	0	0	0	0	0	0	0	0	0	0	0	0	0	0	0	0	0
Otu0059	Bacteria	Cyanobacteria	Cyanobacteria		unclassified		unclassified	MLE1-12	0	0	0	0	0	0	0	0	0	0	0	0.157374	0	0	0	0	0	0	0	0	0	0	0	0	0	0	0	0	0	0	0	0	0	0	0	0	0	0	0	0	0
Otu0272	Bacteria	Cyanobacteria	Cyanobacteria	SubsectionI	unclassified		unclassified	unclassified	0	0	0	0	0	0	0	0	0	0	0	0	0	0	0	0	0	0	0	0	0	0	0	0	0	0	0	0	0	0	0	0	0	0	0	0	0	0	0	0.157374	0
Otu0047	Bacteria	Cyanobacteria	Cyanobacteria	SubsectionII	unclassified		SubgroupII	Chroococcidiopsis	0	0	0	0	0	0	0	0	0	0	0	0	0	0	0	0	0	0	0	0	0	0	0	0	0	0	0	0	0	0	0	0	0	0	0	0	0	0	0	5.66547	0.11241
Otu0146	Bacteria	Cyanobacteria	Cyanobacteria	SubsectionIII	unclassified		unclassified	Crinalium	0	0	0	0	0	0	0	0	0	0	0	0	0	0	0	0	0	0	0	0	0	0	0	0	0	0	0	0	0	0	0	0	0	0	0	0	0	0	0	0	0
Otu0599	Bacteria	Cyanobacteria	Cyanobacteria	SubsectionIII	unclassified		unclassified	Leptolyngbya	0	0	0	0	0.044964	0	0	0	0	0	0	0	0	0	0	0	0	0	0	0	0	0	0	0	0	0	0	0	0	0	0	0	0	0	0	0	0	0	0	0	0
Otu0646	Bacteria	Cyanobacteria	Cyanobacteria	SubsectionIII	unclassified		unclassified	Leptolyngbya	0	0	0	0	0	0	0	0	0	0	0	0	0	0	0	0	0.044964	0	0	0	0	0	0	0	0	0	0	0	0	0	0	0	0	0	0	0	0	0	0	0	0
Otu0384	Bacteria	Cyanobacteria	Cyanobacteria	SubsectionIII	unclassified		unclassified	Microcoleus	0	0	0	0	0	0	0	0	0	0	0	0	0	0	0	0	0	0	0	0	0	0	0	0	0	0	0	0	0	0	0	0	0	0	0	0	0	0	0	0	0
Otu0698	Bacteria	Cyanobacteria	Cyanobacteria	SubsectionIII	unclassified		unclassified	Spirulina	0	0	0	0	0	0	0	0	0	0	0	0	0	0	0	0	0	0	0	0	0	0	0	0	0	0	0	0	0	0	0	0	0	0.022482	0	0	0	0	0	0	0
Otu0100	Bacteria	Cyanobacteria	Cyanobacteria	SubsectionIII	unclassified		unclassified	unclassified	0	0	0	0	0	0	0	0	0	0	0	0	0	0	0	0	0	0	0	0	0	0	0	0	0	0	0	0	0	0	0	0	0	0	0	0	0	0	0	1.66367	0
Otu0652	Bacteria	Cyanobacteria	Cyanobacteria	SubsectionIII	unclassified		unclassified	unclassified	0	0	0	0	0	0	0	0	0	0	0	0	0	0	0	0	0	0	0	0	0	0	0	0	0	0.044964	0	0	0	0	0	0	0	0	0	0	0	0	0	0	0
Otu0157	Bacteria	Cyanobacteria	Cyanobacteria	SubsectionIII	unclassified		unclassified	uncultured	0	0	0	0	0	0	0	0	0	0	0	0	0	0	0	0	0	0	0	0	0	0	0	0	0	0	0	0	0	0	0	0	0	0	0	0	0	0	0	0	1.41637
Otu0031	Bacteria	Cyanobacteria	Cyanobacteria	SubsectionIV	unclassified		SubgroupII	Calothrix	0	0	0	0	0	0	0	0	0	0	0	0	0	0	0	0	0	0	0	0	0	0	0	0	0	0	0	0	0	0	0	0	0	0	0	0	0	0	0	2.47302	0.067446
Otu0109	Bacteria	Cyanobacteria	Cyanobacteria	SubsectionIV	unclassified		unclassified	unclassified	0	0	0	0	0	0	0	0	0	0	0	0	0	0	0	0	0	0	0	0	0	0	0	0	0	0	0	0	0	0	0	0	0	0	0	0	0	0	0	0	0
Otu0219	Bacteria	Cyanobacteria	Cyanobacteria	SubsectionIV	unclassified		unclassified	unclassified	0	0	0	0	0	0	0	0	0	0	0	0	0	0	0	0	0	0	0	0	0	0	0	0	0	0	0	0	0	0	0	0	0	0	0	0	0	0	0	0	0
Otu0314	Bacteria	Cyanobacteria	Cyanobacteria	SubsectionIV	unclassified		unclassified	unclassified	0	0	0	0	0	0	0	0	0	0	0	0	0	0	0	0	0	0	0	0	0	0	0	0	0	0	0	0	0	0	0	0	0	0	0	0	0	0	0	0	0
Otu0380	Bacteria	Cyanobacteria	Cyanobacteria	SubsectionIV	unclassified		unclassified	unclassified	0	0	0	0	0	0	0	0	0	0	0	0	0	0	0	0	0	0	0	0	0	0	0	0	0	0	0	0	0	0	0	0	0	0	0	0	0	0	0	0	0
			Cyanobacteria Total						0	0	0	0	0.044964	0	0	0.044964	0	0	0	0.157374	0	0	0	0	0.044964	0	0	0	0	0	0	0	0	0.044964	0	0	0	0	0	0	0	0.022482	0	0	0	0	0	9.95953	1.59622
Otu0043	Bacteria	Cyanobacteria	unclassified		unclassified		unclassified	unclassified	0	0	0	0	0	0	0	0	0	0	0	0	0	0	0	0	0	0	0	0	0	0	0	0	0	0	0	0	0	0	0	0	0	0	0	0	0	0	0	0	0
Otu0592	Bacteria	Cyanobacteria	unclassified		unclassified		unclassified	unclassified	0	0	0	0	0	0	0	0	0	0	0	0	0	0	0	0	0	0	0	0	0	0	0	0	0	0	0	0	0	0	0	0	0	0	0.067446	0	0	0	0	0	0
Otu1024	Bacteria	Cyanobacteria	unclassified		unclassified		unclassified	unclassified	0	0	0	0	0	0	0	0	0	0	0	0	0	0	0	0	0	0	0	0	0	0	0	0	0	0	0	0	0	0	0	0	0	0	0	0	0	0	0	0	0
			unclassified Total						0	0	0	0	0	0	0	0	0	0	0	0	0	0	0	0	0	0	0	0	0	0	0	0	0	0	0	0	0	0	0	0	0	0	0.067446	0	0	0	0	0	0
		Cyanobacteria Total							0	0	0	0	0.044964	0	0	0.044964	0	0	0	0.157374	0	0	0	0	0.044964	0	0	0	0	0	0	0	0	0.044964	0	0	0	0	0	0	0	0.022482	0.067446	0	0	0	0	9.95953	1.59622
Otu0125	Bacteria	Deinococcus-Thermus	Deinococcales		Deinococcaceae		Deinococcus	unclassified	0	0	0	0	0	0	0	0	0	0	0	0	0	0	0	0	0	0	0	0	0	0	0	0	0	0	0	0	0	0	0	0	0	0	0	0	0	0	0	0	0
Otu0516	Bacteria	Deinococcus-Thermus	Deinococcales		Deinococcaceae		Deinococcus	unclassified	0	0	0	0	0	0	0	0	0	0	0	0	0	0	0	0.0899281	0	0	0	0	0	0	0	0	0	0	0	0	0	0	0	0	0	0	0	0	0	0	0	0	0
			Deinococcales Total						0	0	0	0	0	0	0	0	0	0	0	0	0	0	0	0.0899281	0	0	0	0	0	0	0	0	0	0	0	0	0	0	0	0	0	0	0	0	0	0	0	0	0
Otu0276	Bacteria	Deinococcus-Thermus	Thermales		Thermaceae		Thermus	unclassified	0	0	0	0.22482	0	0	0	0	0	0	0	0	0	0	0	0	0	0	0	0	0	0	0	0	0	0	0	0	0	0	0	0	0	0	0	0	0	0	0	0	0
			Thermales Total						0	0	0	0.22482	0	0	0	0	0	0	0	0	0	0	0	0	0	0	0	0	0	0	0	0	0	0	0	0	0	0	0	0	0	0	0	0	0	0	0	0	0
		Deinococcus-Thermus Total							0	0	0	0.22482	0	0	0	0	0	0	0	0	0	0	0	0.0899281	0	0	0	0	0	0	0	0	0	0	0	0	0	0	0	0	0	0	0	0	0	0	0	0	0
Otu0011	Bacteria	Firmicutes	Bacilli		Lactobacillales		Lactobacillaceae	Lactobacillus	0	0	0	0	0	0	0	0	0	0	0	0	17.446	0	0	0	0	0	0	0	0	0	0	0	0.044964	0	0	0	0	0	0	0	0	0.022482	0	0	0	0	0	0	0
Otu0012	Bacteria	Firmicutes	Bacilli		Lactobacillales		Lactobacillaceae	Lactobacillus	0	0	0	0	0	0	0	0	0	0	0	0	0	0	0	0	0	0	0	0	0	0	0	0	0	0	0	0	0	0.022482	0	0	0	0	0	0	0	0	0	0	0
Otu0021	Bacteria	Firmicutes	Bacilli		Bacillales		Staphylococcaceae	Staphylococcus	0	0.157374	0.044964	0	0	0	0	0	2.94514	0	0	1.32644	0.067446	0	0	0	0.067446	0	0	0	0	0	3.34982	0	0.0899281	0	0	0	0	0	0.044964	0.044964	0	0	0	0	0.022482	0	0	0.022482	0
Otu0022	Bacteria	Firmicutes	Bacilli		Bacillales		Bacillaceae	Bacillus	0	0	0	0	0	0	0	0	0	0	0	0	0	0	0	0	0	0	0	0	0	0	0	0	0	0	0	0	0	0	0	0	0	0	0	0	0	0	0.067446	0	0
Otu0048	Bacteria	Firmicutes	Bacilli		Lactobacillales		Streptococcaceae	Lactococcus	0	0	0	0	0	0	0	0	0	0	0	0	0	0	0	0	0	0	0	0	0	0	0	0	0	0	0	0	0	0	0	0	0	0	0	0	0	0	0	0	0
Otu0050	Bacteria	Firmicutes	Bacilli		Lactobacillales		Streptococcaceae	Streptococcus	0	0.202338	0	0	0	0	0	0	0	0	0	0	0	0	0	0	0	0.022482	0	0	0	0	0	0	0	0	0	0	0	0	0	0	0	0	0	0	0	0	0	5.41817	0.022482
Otu0053	Bacteria	Firmicutes	Bacilli		Lactobacillales		Streptococcaceae	Streptococcus	0	0.44964	0.022482	0	0	0	0	0	0	0	0	0	0	0	0	0.067446	0	0.044964	0.022482	0	0	0	0	0	0	0	0	0	0	0	0	0	0	0	0	0.022482	0	0	0	0	0
Otu0067	Bacteria	Firmicutes	Bacilli		Lactobacillales		Lactobacillaceae	Lactobacillus	0	6.90198	3.7545	0	0	0.966727	0	0	0	0	0	0	0	0	0	0	0	0.247302	0.067446	0	0	0	0	0	0	0.044964	0	0.022482	0.0899281	0.11241	0	0	0	0	0	0	0	0	0	0	0
Otu0069	Bacteria	Firmicutes	Bacilli		Bacillales		Sporolactobacillaceae	Pullulanibacillus	0	0	0	0	0	0	0	0.067446	0.179856	2.22572	0	0	0	0	0	0	0	0	0	0	0	0	0	0	0	0	0	0	0	0	0.157374	0.22482	0.044964	0	0	0	0	0	0	0.067446	0.022482
Otu0097	Bacteria	Firmicutes	Bacilli		Lactobacillales		Leuconostocaceae	Weissella	0.067446	0	0	0.067446	0	0.0899281	0	0	0	0	0	0	0	0	0	0	0.022482	0	0	0	0	0	0	0	0	0	0	0	0	0.067446	0	0	0	0.0899281	0.044964	0	0	0.179856	0.067446	0.314748	0
Otu0107	Bacteria	Firmicutes	Bacilli		Bacillales		Family_XII_Incertae_Sedis	Exiguobacterium	0	0	0	0	0	0	0	0	0	0	0	0	0	0	0	0	0	0	0	0	0	0	0	0	0	0	0	0	0	0	0	0	0	0	0	0	0	0	0	0.472122	0.022482
Otu0114	Bacteria	Firmicutes	Bacilli		Bacillales		Bacillaceae	unclassified	0	0	0	0	0.134892	0	0	0	0	0	0	0	0	0	0	0	0.022482	0	0.022482	0	0	0	0.741906	0	0	0	0	0	0	0	0	0	0	0	0	0	0.157374	0	0	0	0
Otu0123	Bacteria	Firmicutes	Bacilli		Lactobacillales		Lactobacillaceae	Lactobacillus	0	2.13579	1.23651	0	0	0.22482	0	0	0	0	0	0	0	0	0	0	0	0.022482	0	0	0	0	0	0	0	0	0	0	0	0	0	0	0	0	0	0	0	0	0	0	0
Otu0127	Bacteria	Firmicutes	Bacilli		Bacillales		Paenibacillaceae	Paenibacillus	0	0	0	0	0	0	0	0	0	1.1241	0	0	0	0	0	0	0	0	0	0	0	0	0	0	0	0	0	0	0	0	0	0	0	0	0	0	0	0	0	0	0
Otu0158	Bacteria	Firmicutes	Bacilli		Bacillales		Paenibacillaceae	Paenibacillus	0	0	0	0	0	0	0	0	0.56205	0	0	0	0	0	0	0	0	0	0	0	0	0	0	0	0	0	0	0	0	0	0	0	0	0	0	0	0	0	0	0	0
Otu0183	Bacteria	Firmicutes	Bacilli		Bacillales		Bacillaceae	Bacillus	0	0	0	0	0	0	0	0	0	0	0	0	0	0	0	0	0	0	0	0	0	0	0	0	0	0	0.022482	0	0	0	0	0	0	0	0	0	0	0	0	0	0
Otu0225	Bacteria	Firmicutes	Bacilli		Bacillales		Bacillaceae	unclassified	0	0	0	0	0	0	0	0	0	0	0	0	0	0	0	0	0	0	0	0	0	0	0	0	0	0	0	0	0	0	0	0	0	0.022482	0	0	0	0	0	0	0
Otu0247	Bacteria	Firmicutes	Bacilli		Lactobacillales		Aerococcaceae	Aerococcus	0	0	0	0	0	0	0	0	0	0	0	0	0	0	0	0	0	0	0	0	0	0	0	0	0	0	0	0	0	0	0	0	0	0	0	0	0	0	0	0	0
Otu0262	Bacteria	Firmicutes	Bacilli		Lactobacillales		Carnobacteriaceae	Granulicatella	0	0	0	0	0	0	0	0	0	0	0	0	0	0	0	0	0	0	0	0	0	0	0.359712	0	0	0	0	0	0	0	0	0	0	0	0	0	0	0	0	0	0
Otu0286	Bacteria	Firmicutes	Bacilli		Bacillales		Staphylococcaceae	Macrococcus	0	0	0	0	0	0	0	0	0	0	0	0	0	0	0	0	0	0	0	0	0	0	0	0	0	0	0	0	0	0	0	0	0	0	0	0	0.0899281	0	0	0	0
Otu0289	Bacteria	Firmicutes	Bacilli		Bacillales		Planococcaceae	unclassified	0	0	0	0	0	0	0	0	0	0	0	0	0	0	0	0	0	0	0	0	0	0	0	0	0	0	0	0	0	0	0	0	0	0	0.11241	0	0.067446	0	0	0	0
Otu0295	Bacteria	Firmicutes	Bacilli		Bacillales		Bacillaceae	Geobacillus	0	0	0	0	0	0	0	0	0	0	0	0	0	0	0	0	0	0	0	0	0	0	0	0	0	0	0	0	0	0	0	0	0	0	0	0	0	0	0	0	0
Otu0297	Bacteria	Firmicutes	Bacilli		Lactobacillales		Carnobacteriaceae	Desemzia	0	0	0	0	0	0	0	0	0	0	0	0	0	0	0	0	0	0	0	0	0	0	0	0	0	0	0	0	0	0	0	0	0	0	0	0	0	0	0	0	0
Otu0305	Bacteria	Firmicutes	Bacilli		Bacillales		Staphylococcaceae	Jeotgalicoccus	0	0	0	0	0	0	0	0	0	0	0	0	0	0	0	0	0	0	0	0	0	0	0	0	0	0	0	0	0	0	0	0	0	0	0	0	0	0	0	0	0
Otu0326	Bacteria	Firmicutes	Bacilli		Lactobacillales		Carnobacteriaceae	Alkalibacterium	0	0	0	0	0	0	0	0	0	0.134892	0	0	0	0	0	0	0	0	0	0	0	0	0	0	0	0	0	0	0	0	0	0	0	0	0	0	0	0	0	0	0
Otu0337	Bacteria	Firmicutes	Bacilli		Bacillales		Bacillaceae	Bacillus	0	0	0	0	0	0	0	0	0	0	0	0	0	0	0	0	0	0	0	0	0	0	0	0	0	0	0	0	0	0	0	0	0	0	0	0	0.044964	0	0	0	0
Otu0341	Bacteria	Firmicutes	Bacilli		Bacillales		Bacillaceae	Bacillus	0	0	0	0.022482	0	0	0	0	0	0	0	0	0	0	0.067446	0.022482	0	0	0	0	0	0	0	0	0	0	0	0	0	0	0	0	0	0.022482	0	0	0	0	0	0	0
Otu0354	Bacteria	Firmicutes	Bacilli		Lactobacillales		unclassified	unclassified	0.044964	0	0	0	0	0	0	0	0	0	0	0	0	0	0	0	0	0	0	0	0	0	0	0	0	0	0	0	0	0	0	0	0	0	0	0.067446	0	0	0	0	0
Otu0383	Bacteria	Firmicutes	Bacilli		Lactobacillales		Carnobacteriaceae	Dolosigranulum	0	0	0	0	0	0	0	0	0	0	0	0	0	0	0	0	0	0	0	0	0	0	0	0	0.022482	0	0	0	0	0	0	0	0	0	0	0	0	0	0	0	0
Otu0388	Bacteria	Firmicutes	Bacilli		Bacillales		Bacillaceae	Bacillus	0	0	0	0	0	0	0	0	0	0	0	0.044964	0	0	0	0	0	0	0	0	0	0	0	0	0	0	0	0	0	0	0	0	0	0	0	0	0	0	0	0	0
Otu0434	Bacteria	Firmicutes	Bacilli		Lactobacillales		Leuconostocaceae	unclassified	0	0	0	0	0	0	0	0	0	0	0	0	0	0	0	0	0	0	0	0	0	0	0	0	0	0	0	0	0	0	0	0	0	0	0	0	0	0	0.0899281	0	0
Otu0473	Bacteria	Firmicutes	Bacilli		Lactobacillales		Streptococcaceae	Lactococcus	0	0	0	0	0	0	0	0	0	0	0	0	0	0	0	0	0	0	0.269784	0	0	0	0	0	0	0	0	0	0	0	0	0	0	0	0	0	0	0	0	0	0
Otu0502	Bacteria	Firmicutes	Bacilli		Lactobacillales		Enterococcaceae	Enterococcus	0	0	0	0	0	0	0	0	0	0	0	0	0	0	0	0	0.067446	0	0	0	0	0	0	0	0	0	0	0	0	0	0	0	0	0	0	0	0	0	0	0	0
Otu0513	Bacteria	Firmicutes	Bacilli		Bacillales		Paenibacillaceae	Cohnella	0	0	0	0	0	0	0	0	0	0	0	0	0	0	0	0	0	0	0	0	0	0	0	0	0	0	0	0	0	0	0	0	0	0.044964	0	0	0	0	0	0	0
Otu0605	Bacteria	Firmicutes	Bacilli		Bacillales		Paenibacillaceae	Oxalophagus	0	0	0	0	0	0	0	0	0	0	0	0	0	0	0	0	0	0	0	0	0	0	0	0	0	0	0	0	0	0	0	0	0	0.022482	0	0	0	0	0	0	0
Otu0846	Bacteria	Firmicutes	Bacilli		Lactobacillales		Enterococcaceae	unclassified	0	0	0	0	0	0	0	0	0	0	0	0	0	0	0	0	0	0	0	0	0	0	0	0	0	0	0	0	0	0	0	0	0	0	0	0	0	0.022482	0	0	0
Otu0913	Bacteria	Firmicutes	Bacilli		Bacillales		Bacillaceae	Geobacillus	0.022482	0	0	0	0	0	0	0	0	0	0	0	0	0	0	0	0	0	0	0	0	0	0	0	0	0	0	0	0	0	0	0	0	0	0	0	0	0	0	0	0
Otu0932	Bacteria	Firmicutes	Bacilli		Lactobacillales		Carnobacteriaceae	Carnobacterium	0	0.022482	0	0	0	0	0	0	0	0	0	0	0	0	0	0	0	0	0	0	0	0	0	0	0	0	0	0	0	0	0	0	0	0	0	0	0	0	0	0	0
Otu1008	Bacteria	Firmicutes	Bacilli		Bacillales		Staphylococcaceae	Jeotgalicoccus	0	0	0	0	0	0	0	0	0	0	0	0	0	0	0	0	0	0	0	0	0	0	0	0	0	0	0	0	0	0	0	0	0.022482	0	0	0	0	0	0	0	0
			Bacilli Total						0.134892	9.8696	5.05845	0.0899281	0.134892	1.28147	0	0.067446	3.68705	3.48471	0	1.3714	17.5135	0	0.067446	0.0899281	0.179856	0.33723	0.382194	0	0	0	4.45144	0	0.157374	0.044964	0.022482	0.022482	0.0899281	0.202338	0.202338	0.269784	0.067446	0.22482	0.157374	0.0899281	0.382194	0.202338	0.22482	6.29496	0.067446
Otu0033	Bacteria	Firmicutes	Clostridia		Clostridiales		Clostridiaceae	Clostridium	0	0	0	0	0	0	0	0	0	0	0	0	0	0	0	0	0	0	0	0	0	0	0	0	0	0	0	0	0	0	0	0	0	0	0	0	0	0	0	0	0
Otu0128	Bacteria	Firmicutes	Clostridia		Clostridiales		Clostridiaceae	Clostridium	0	0	0	0	0	0	0	0	0	0	0	0	0	0	0	0	0	0	0	0	0	0	0	0	0	0	0	0	0	0	0	0	0	0	0	0	0	0	0	0	0
Otu0140	Bacteria	Firmicutes	Clostridia		Clostridiales		Clostridiaceae	Clostridium	0	1.77608	0.854317	0.022482	0	0.33723	0	0	0	0	0	0	0	0.022482	0	0	0	0.022482	0	0	0	0	0	0	0	0	0.0899281	0	0.022482	0.0899281	0	0	0	0	0	0	0	0	0	0	0
Otu0520	Bacteria	Firmicutes	Clostridia		Clostridiales		Clostridiaceae	Clostridium	0	0	0	0	0	0	0	0	0	0	0	0	0	0	0	0	0	0.314748	0	0	0	0	0	0	0	0	0	0	0	0	0	0	0	0	0	0	0	0	0	0	0
Otu0730	Bacteria	Firmicutes	Clostridia		Clostridiales		Clostridiaceae	Clostridium	0	0	0	0	0	0	0	0	0	0	0	0	0	0	0	0	0	0	0	0	0	0	0.022482	0	0	0	0	0	0	0	0	0	0	0	0	0	0	0	0	0	0
Otu0143	Bacteria	Firmicutes	Clostridia		Clostridiales		Family_XI_Incertae_Sedis	Anaerococcus	0	0	0	0	0	0	0	0.044964	0.629496	0	0	0	0	0	0	0	0	0	0	0	0	0	0.247302	0.022482	0.022482	0	0	0	0	0	0	0	0	0	0	0	0	0	0	0	0
Otu0240	Bacteria	Firmicutes	Clostridia		Clostridiales		Family_XI_Incertae_Sedis	Anaerococcus	0	0	0	0	0	0	0	0	0	0	0	0	0	0	0	0	0	0	0	0	0	0	0	0	0	0	0	0	0	0	0	0	0	0	0	0	0	0	0	0	0
Otu0615	Bacteria	Firmicutes	Clostridia		Clostridiales		Family_XI_Incertae_Sedis	Peptoniphilus	0	0	0	0	0	0	0	0.022482	0	0	0	0	0	0	0	0	0	0	0	0	0	0	0	0	0	0	0	0	0	0	0	0	0	0	0	0	0	0	0	0	0
Otu0728	Bacteria	Firmicutes	Clostridia		Clostridiales		Family_XI_Incertae_Sedis	Anaerococcus	0	0	0	0	0	0	0	0	0	0	0	0	0	0	0	0	0	0	0	0	0	0	0	0	0	0	0	0	0	0	0	0	0	0	0	0	0	0	0	0	0
Otu0303	Bacteria	Firmicutes	Clostridia		Clostridiales		Family_XIII_Incertae_Sedis	unclassified	0	0	0	0	0	0	0	0	0	0	0	0	0	0	0	0	0	0	0	0	0	0	0	0	0	0	0	0	0	0	0	0	0	0	0	0	0	0	0	0	0
Otu0530	Bacteria	Firmicutes	Clostridia		Clostridiales		Family_XIII_Incertae_Sedis	unclassified	0	0.134892	0	0	0	0	0	0	0	0	0	0	0	0	0	0	0	0	0	0	0	0	0	0	0	0	0	0	0	0	0	0	0	0	0	0	0	0	0	0	0
Otu0322	Bacteria	Firmicutes	Clostridia		Clostridiales		Lachnospiraceae	Blautia	0	0	0	0	0	0	0	0	0	0	0	0	0	0	0	0	0.157374	0	0.741906	0	0	0	0	0	0	0	0	0	0	0	0	0	0	0	0	0	0	0	0	0	0
Otu0490	Bacteria	Firmicutes	Clostridia		Clostridiales		Lachnospiraceae	Blautia	0	0.22482	0	0	0	0	0	0	0	0	0	0	0	0	0	0	0	0	0	0	0	0	0	0	0	0	0	0	0	0	0	0	0	0	0	0	0	0	0	0	0
Otu0292	Bacteria	Firmicutes	Clostridia		Clostridiales		Lachnospiraceae	Dorea	0	0.427158	0.0899281	0	0	0	0	0	0	0	0	0	0	0	0	0	0	0	0	0	0	0	0	0	0	0	0	0	0	0	0	0	0	0	0	0	0	0	0	0	0
Otu0405	Bacteria	Firmicutes	Clostridia		Clostridiales		Lachnospiraceae	Dorea	0	0	0.11241	0	0	0	0	0	0	0	0	0	0	0	0	0	0	0	0	0	0	0	0	0	0	0	0	0	0	0	0	0	0	0	0	0	0	0	0	0	0
Otu0177	Bacteria	Firmicutes	Clostridia		Clostridiales		Lachnospiraceae	Incertae_Sedis	0	0.629496	0.719424	0	0	0	0	0	0	0	0	0	0	0	0	0.022482	0	0	0	0	0	0	0	0	0	0	0	0	0	0.044964	0	0	0	0	0	0	0	0	0	0	0
Otu0218	Bacteria	Firmicutes	Clostridia		Clostridiales		Lachnospiraceae	Incertae_Sedis	0	0	0	0	0	0	0	0	0	0	0	0	0	0	0	0	0	0.269784	0.179856	0	0	0	0	0	0	0	0	0	0	0	0	0.022482	0	0	0	0	0	0	0	0	0
Otu0223	Bacteria	Firmicutes	Clostridia		Clostridiales		Lachnospiraceae	Incertae_Sedis	0	0.33723	0.472122	0	0	0.607014	0	0	0	0	0	0	0	0	0	0	0	0	0	0	0	0	0	0	0	0	0	0	0	0	0	0	0	0	0	0	0	0	0	0	0
Otu0270	Bacteria	Firmicutes	Clostridia		Clostridiales		Lachnospiraceae	Incertae_Sedis	0	0.247302	0.269784	0	0	0	0	0	0	0	0	0	0	0	0	0	0	0	0	0	0	0	0	0	0	0	0	0	0	0	0	0	0	0	0	0	0	0	0	0	0
Otu0308	Bacteria	Firmicutes	Clostridia		Clostridiales		Lachnospiraceae	Incertae_Sedis	0	0.11241	0.134892	0	0	0	0	0	0	0	0	0	0	0	0	0	0	0	0	0	0	0	0	0	0	0	0	0	0	0	0	0	0	0	0	0	0	0	0	0	0
Otu0329	Bacteria	Firmicutes	Clostridia		Clostridiales		Lachnospiraceae	Incertae_Sedis	0	0.202338	0.0899281	0	0	0	0	0	0	0	0	0	0	0	0	0.022482	0	0	0	0	0	0	0	0	0	0	0	0	0	0	0	0	0	0	0	0	0	0	0	0	0
Otu0345	Bacteria	Firmicutes	Clostridia		Clostridiales		Lachnospiraceae	Incertae_Sedis	0	0.247302	0.0899281	0	0	0	0	0	0	0	0	0	0	0	0	0	0	0	0	0	0	0	0	0	0	0	0	0	0	0	0	0	0	0	0	0	0	0	0	0	0
Otu0353	Bacteria	Firmicutes	Clostridia		Clostridiales		Lachnospiraceae	Incertae_Sedis	0	0.22482	0	0	0	0	0	0	0	0	0	0	0	0	0	0	0	0	0	0	0	0	0	0	0	0	0.044964	0	0	0	0	0	0	0	0	0	0	0	0	0	0
Otu0377	Bacteria	Firmicutes	Clostridia		Clostridiales		Lachnospiraceae	Incertae_Sedis	0	0	0.067446	0	0	0	0	0	0	0	0	0	0	0	0	0	0	0	0	0	0	0	0	0	0	0	0	0	0	0	0	0	0	0	0	0	0	0	0	0	0
Otu0386	Bacteria	Firmicutes	Clostridia		Clostridiales		Lachnospiraceae	Incertae_Sedis	0	0.022482	0	0	0	0	0	0	0	0	0	0	0	0	0	0	0	0	0	0	0	0	0	0	0	0	0	0	0	0	0	0	0	0	0	0	0	0	0	0	0
Otu0389	Bacteria	Firmicutes	Clostridia		Clostridiales		Lachnospiraceae	Incertae_Sedis	0	0.247302	0	0	0	0	0	0	0	0	0	0	0	0	0	0	0	0	0	0	0	0	0	0	0	0	0	0	0	0	0	0	0	0	0	0	0	0	0	0	0
Otu0413	Bacteria	Firmicutes	Clostridia		Clostridiales		Lachnospiraceae	Incertae_Sedis	0	0	0.022482	0	0	0	0	0	0	0	0	0	0	0	0	0	0	0	0	0	0	0	0	0	0	0	0	0.022482	0	0	0	0	0	0	0	0	0	0	0	0	0
Otu0423	Bacteria	Firmicutes	Clostridia		Clostridiales		Lachnospiraceae	Incertae_Sedis	0	0	0.134892	0	0	0.0899281	0	0	0	0	0	0	0	0	0	0	0	0	0	0	0	0	0	0	0	0	0	0	0	0	0	0	0	0	0	0	0	0	0	0	0
Otu0428	Bacteria	Firmicutes	Clostridia		Clostridiales		Lachnospiraceae	Incertae_Sedis	0	0.247302	0	0	0	0	0	0	0	0	0	0	0	0	0	0	0	0	0	0	0	0	0	0	0	0	0	0	0	0	0	0	0	0	0	0	0	0	0	0	0
Otu0440	Bacteria	Firmicutes	Clostridia		Clostridiales		Lachnospiraceae	Incertae_Sedis	0	0	0.067446	0	0	0	0	0	0	0	0	0	0	0	0	0	0	0	0	0	0	0	0	0	0	0	0	0	0	0	0	0	0	0	0	0	0	0	0	0	0
Otu0459	Bacteria	Firmicutes	Clostridia		Clostridiales		Lachnospiraceae	Incertae_Sedis	0	0.247302	0	0	0	0	0	0	0	0	0	0	0	0	0	0	0	0	0	0	0	0	0	0	0	0	0	0	0	0	0	0	0	0	0	0	0	0	0	0	0
Otu0495	Bacteria	Firmicutes	Clostridia		Clostridiales		Lachnospiraceae	Incertae_Sedis	0	0.067446	0	0	0	0	0	0	0	0	0	0	0	0	0	0	0	0.022482	0	0	0	0	0	0	0	0	0	0	0	0	0	0	0	0	0	0	0	0	0	0	0
Otu0512	Bacteria	Firmicutes	Clostridia		Clostridiales		Lachnospiraceae	Incertae_Sedis	0	0.044964	0.022482	0	0	0	0	0	0	0	0	0	0	0	0	0	0	0	0	0	0	0	0	0	0	0	0	0	0	0	0	0	0	0	0	0	0	0	0	0	0
Otu0519	Bacteria	Firmicutes	Clostridia		Clostridiales		Lachnospiraceae	Incertae_Sedis	0	0.11241	0	0	0	0	0	0	0	0	0	0	0	0	0	0	0	0	0	0	0	0	0	0	0	0	0	0	0	0	0	0	0	0	0	0	0	0	0	0	0
Otu0526	Bacteria	Firmicutes	Clostridia		Clostridiales		Lachnospiraceae	Incertae_Sedis	0	0	0	0	0	0	0	0	0	0	0	0	0	0	0	0	0	0	0	0	0	0	0	0	0	0	0	0	0	0	0	0	0	0.044964	0	0	0	0	0	0	0
Otu0528	Bacteria	Firmicutes	Clostridia		Clostridiales		Lachnospiraceae	Incertae_Sedis	0	0.11241	0	0	0	0	0	0	0	0	0	0	0	0	0	0	0	0	0	0	0	0	0	0	0	0	0	0	0	0	0	0	0	0	0	0	0	0	0	0	0
Otu0551	Bacteria	Firmicutes	Clostridia		Clostridiales		Lachnospiraceae	Incertae_Sedis	0	0.067446	0	0	0	0	0	0	0	0	0	0	0	0	0	0	0	0	0	0	0	0	0	0	0	0	0	0	0	0	0	0	0	0	0	0	0	0	0	0	0
Otu0556	Bacteria	Firmicutes	Clostridia		Clostridiales		Lachnospiraceae	Incertae_Sedis	0	0.157374	0	0	0	0	0	0	0	0	0	0	0	0	0	0	0	0	0	0	0	0	0	0	0	0	0	0	0	0	0	0	0	0	0	0	0	0	0	0	0
Otu0622	Bacteria	Firmicutes	Clostridia		Clostridiales		Lachnospiraceae	Incertae_Sedis	0	0.067446	0	0	0	0	0	0	0	0	0	0	0	0	0	0	0	0	0	0	0	0	0	0	0	0	0	0	0	0	0	0	0	0	0	0	0	0	0	0	0
Otu0650	Bacteria	Firmicutes	Clostridia		Clostridiales		Lachnospiraceae	Incertae_Sedis	0	0	0	0	0	0	0	0	0	0	0	0	0	0	0	0	0.022482	0	0	0	0	0	0	0	0	0	0	0	0	0	0	0	0	0	0	0	0	0	0	0	0
Otu0692	Bacteria	Firmicutes	Clostridia		Clostridiales		Lachnospiraceae	Incertae_Sedis	0	0.022482	0	0	0	0	0	0	0	0	0	0	0	0	0	0	0	0	0	0	0	0	0	0	0	0	0	0	0	0	0	0	0	0	0	0	0	0	0	0	0
Otu0887	Bacteria	Firmicutes	Clostridia		Clostridiales		Lachnospiraceae	Incertae_Sedis	0	0	0	0	0	0	0	0	0	0	0	0	0	0	0	0	0	0	0	0	0	0	0	0	0	0	0	0	0	0	0	0	0.022482	0	0	0	0	0	0	0	0
Otu0237	Bacteria	Firmicutes	Clostridia		Clostridiales		Lachnospiraceae	Lachnospira	0	0.67446	0.11241	0	0	0	0	0	0	0	0	0	0	0	0	0	0	0	0	0	0	0	0	0	0	0	0	0	0	0	0	0	0	0	0	0	0	0	0	0	0
Otu0200	Bacteria	Firmicutes	Clostridia		Clostridiales		Lachnospiraceae	Parasporobacterium-Sporobacterium	0	0.292266	0.179856	0	0	0	0	0	0	0	0	0	0	0	0	0	0	0	0	0	0	0	0	0	0	0	0.247302	0	0.022482	0	0	0	0	0	0	0	0	0	0	0	0
Otu0153	Bacteria	Firmicutes	Clostridia		Clostridiales		Lachnospiraceae	Roseburia	0	0	0	0	0	0	0	0	0	0	0	0	0	0	0	0	0.989209	1.77608	2.96763	0	0	0	0	0	0	0	0	0	0	0	0	0	0	0	0	0	0	0	0	0	0
Otu0307	Bacteria	Firmicutes	Clostridia		Clostridiales		Lachnospiraceae	Syntrophococcus	0	0.022482	0.22482	0	0	0	0	0	0	0	0	0	0	0	0	0	0	0	0.067446	0	0	0	0	0	0	0	0	0	0	0	0	0	0	0	0	0	0	0	0	0	0
Otu0310	Bacteria	Firmicutes	Clostridia		Clostridiales		Lachnospiraceae	Syntrophococcus	0	0.292266	0.134892	0	0	0.472122	0	0	0	0	0	0	0	0	0	0	0	0	0	0	0	0	0	0	0	0	0	0	0	0	0	0	0	0	0	0	0	0	0	0	0
Otu0365	Bacteria	Firmicutes	Clostridia		Clostridiales		Lachnospiraceae	Syntrophococcus	0	0	0.11241	0	0	0.472122	0	0	0	0	0	0	0	0	0	0	0	0	0	0	0	0	0	0	0	0	0	0	0	0	0	0	0	0	0	0	0	0	0	0	0
Otu0554	Bacteria	Firmicutes	Clostridia		Clostridiales		Lachnospiraceae	Syntrophococcus	0	0	0.022482	0	0	0	0	0	0	0	0	0	0	0	0	0	0	0	0	0	0	0	0	0	0	0	0	0	0	0	0	0	0	0	0	0	0	0	0	0	0
Otu0091	Bacteria	Firmicutes	Clostridia		Clostridiales		Lachnospiraceae	unclassified	0	2.22572	2.42806	0	0	0.33723	0	0	0	0	0	0	0	0	0	0	0	0	0.022482	0	0	0	0	0	0	0.022482	0	0	0	0	0	0	0.044964	0	0	0	0	0	0	0	0
Otu0131	Bacteria	Firmicutes	Clostridia		Clostridiales		Lachnospiraceae	unclassified	0	2.06835	1.03417	0	0	0.809353	0	0	0	0	0	0	0	0	0	0	0	0	0	0	0	0	0	0	0	0	0	0	0.044964	0	0	0	0	0	0	0	0	0	0	0	0
Otu0170	Bacteria	Firmicutes	Clostridia		Clostridiales		Lachnospiraceae	unclassified	0	1.07914	0.651978	0	0	0.134892	0	0	0	0	0	0	0	0	0	0	0	0	0	0	0	0	0	0	0	0	0	0	0	0	0	0	0	0	0	0	0	0	0	0	0
Otu0174	Bacteria	Firmicutes	Clostridia		Clostridiales		Lachnospiraceae	unclassified	0	0.899281	0.584532	0	0	0	0	0	0	0	0	0	0	0	0	0.11241	0	0	0	0	0	0	0	0	0	0	0	0	0	0	0	0	0	0	0	0	0	0	0	0	0
Otu0179	Bacteria	Firmicutes	Clostridia		Clostridiales		Lachnospiraceae	unclassified	0	0.809353	0.539568	0	0	0.33723	0	0	0	0	0	0	0	0	0	0	0	0	0	0	0	0	0	0	0	0	0	0	0	0	0	0	0	0	0	0	0	0	0	0	0
Otu0180	Bacteria	Firmicutes	Clostridia		Clostridiales		Lachnospiraceae	unclassified	0.359712	0	0	0	0	0	0	0	0	0	0	0	0	0	0.022482	0	0	0.314748	0	0	0	0	0	0	0	0	0	0	0	0	0	0	0	0	0	0	0	0	0	0	0
Otu0197	Bacteria	Firmicutes	Clostridia		Clostridiales		Lachnospiraceae	unclassified	0	0.921763	0.472122	0	0	0	0	0	0	0	0	0	0	0	0	0	0	0	0	0	0	0	0	0	0	0	0	0.022482	0	0	0	0	0	0	0	0	0	0	0	0	0
Otu0215	Bacteria	Firmicutes	Clostridia		Clostridiales		Lachnospiraceae	unclassified	0	1.03417	0.247302	0	0	0	0	0	0	0	0	0	0	0	0	0	0	0	0	0	0	0	0	0	0	0	0	0	0	0	0	0	0	0	0	0	0	0	0	0	0
Otu0217	Bacteria	Firmicutes	Clostridia		Clostridiales		Lachnospiraceae	unclassified	0	1.05665	0.202338	0	0	0	0	0	0	0	0	0	0	0	0	0	0	0.044964	0	0	0	0	0	0	0	0	0	0	0	0	0	0	0	0	0	0	0	0	0	0	0
Otu0233	Bacteria	Firmicutes	Clostridia		Clostridiales		Lachnospiraceae	unclassified	0	0.157374	0.314748	0	0	0	0	0	0	0	0	0	0	0	0	0	0	0	0	0	0	0	0	0	0	0	0	0	0	0	0	0	0	0	0	0	0	0	0	0	0
Otu0239	Bacteria	Firmicutes	Clostridia		Clostridiales		Lachnospiraceae	unclassified	0	0.202338	0.359712	0	0	0	0	0	0	0	0	0	0	0	0	0	0	0	0	0	0	0	0	0	0	0	0	0	0	0.0899281	0	0	0	0	0	0	0	0	0	0	0
Otu0245	Bacteria	Firmicutes	Clostridia		Clostridiales		Lachnospiraceae	unclassified	0	0.741906	0.067446	0	0	0	0	0	0	0	0	0	0	0	0	0	0	0	0	0	0	0	0	0	0	0	0	0	0.044964	0	0	0	0	0	0	0	0	0	0	0	0
Otu0257	Bacteria	Firmicutes	Clostridia		Clostridiales		Lachnospiraceae	unclassified	0	0	0.157374	0	0	0	0	0	0	0	0	0	0	0	0	0	0	0	0	0	0	0	0	0	0	0	0	0.022482	0	0.11241	0	0	0	0	0	0	0	0	0	0	0
Otu0258	Bacteria	Firmicutes	Clostridia		Clostridiales		Lachnospiraceae	unclassified	0	0.741906	0.11241	0	0	0	0	0	0	0	0	0	0	0	0	0	0	0	0	0	0	0	0	0	0	0	0	0	0	0.022482	0	0	0	0	0	0	0	0	0	0	0
Otu0259	Bacteria	Firmicutes	Clostridia		Clostridiales		Lachnospiraceae	unclassified	0	0.517086	0.134892	0	0	0	0	0	0	0	0	0	0	0	0	0	0	0	0	0	0	0	0	0	0	0	0	0	0	0	0	0	0	0	0	0	0	0	0	0	0
Otu0265	Bacteria	Firmicutes	Clostridia		Clostridiales		Lachnospiraceae	unclassified	0	0.22482	0.33723	0	0	0	0	0	0	0	0	0	0	0	0	0	0	0	0	0	0	0	0	0	0	0	0	0	0	0	0	0	0	0	0	0	0	0	0	0	0
Otu0277	Bacteria	Firmicutes	Clostridia		Clostridiales		Lachnospiraceae	unclassified	0	0.359712	0.022482	0	0	0.56205	0	0	0	0	0	0	0	0	0	0	0	0	0	0	0	0	0	0	0	0	0	0	0	0	0	0	0	0	0	0	0	0	0	0	0
Otu0284	Bacteria	Firmicutes	Clostridia		Clostridiales		Lachnospiraceae	unclassified	0	0.202338	0.134892	0	0	0	0	0	0	0	0	0	0	0	0	0	0	0	0	0	0	0	0	0	0	0	0	0	0	0	0	0	0	0	0	0	0	0	0	0	0
Otu0294	Bacteria	Firmicutes	Clostridia		Clostridiales		Lachnospiraceae	unclassified	0	0	0.314748	0	0	0	0	0	0	0	0	0	0	0	0	0	0	0	0	0	0	0	0	0	0	0	0	0	0	0	0	0	0	0	0	0	0	0	0	0	0
Otu0302	Bacteria	Firmicutes	Clostridia		Clostridiales		Lachnospiraceae	unclassified	0	0.382194	0.11241	0	0	0	0	0	0	0	0	0	0	0	0	0	0	0	0	0	0	0	0	0	0	0	0	0	0	0	0	0	0	0	0	0	0	0	0	0	0
Otu0309	Bacteria	Firmicutes	Clostridia		Clostridiales		Lachnospiraceae	unclassified	0	0.517086	0.0899281	0	0	0	0	0	0	0	0	0	0	0	0	0	0	0	0	0	0	0	0	0	0	0	0	0	0	0	0	0	0	0	0	0	0	0	0	0	0
Otu0313	Bacteria	Firmicutes	Clostridia		Clostridiales		Lachnospiraceae	unclassified	0	0.517086	0.11241	0	0	0	0	0	0	0	0	0	0	0	0	0	0.022482	0	0	0	0	0	0	0	0	0	0	0	0	0	0	0	0	0	0	0	0	0	0	0	0
Otu0346	Bacteria	Firmicutes	Clostridia		Clostridiales		Lachnospiraceae	unclassified	0	0	0.292266	0	0	0	0	0	0	0	0	0	0	0	0	0	0	0	0	0	0	0	0	0	0	0.022482	0	0	0	0	0	0	0	0	0	0	0	0	0	0	0
Otu0347	Bacteria	Firmicutes	Clostridia		Clostridiales		Lachnospiraceae	unclassified	0	0.359712	0	0	0	0	0	0	0	0	0	0	0	0	0	0	0	0	0	0	0	0	0	0	0	0	0	0	0	0	0	0	0	0	0	0	0	0	0	0	0
Otu0356	Bacteria	Firmicutes	Clostridia		Clostridiales		Lachnospiraceae	unclassified	0	0.33723	0	0	0	0.202338	0	0	0	0	0	0	0	0	0	0	0	0.022482	0	0	0	0	0	0	0	0	0	0	0	0	0	0	0	0	0	0	0	0	0	0	0
Otu0357	Bacteria	Firmicutes	Clostridia		Clostridiales		Lachnospiraceae	unclassified	0	0.044964	0.0899281	0	0	0	0	0	0	0	0	0	0	0	0	0	0	0	0	0	0	0	0	0	0	0	0	0	0	0	0	0	0	0	0	0	0	0	0	0	0
Otu0361	Bacteria	Firmicutes	Clostridia		Clostridiales		Lachnospiraceae	unclassified	0	0.269784	0.022482	0	0	0	0	0	0	0	0	0	0	0	0	0	0	0	0	0	0	0	0	0	0	0	0	0	0.022482	0	0	0	0	0	0	0	0	0	0	0	0
Otu0362	Bacteria	Firmicutes	Clostridia		Clostridiales		Lachnospiraceae	unclassified	0	0.22482	0.134892	0	0	0	0	0	0	0	0	0	0	0	0	0	0	0	0	0	0	0	0	0	0	0	0	0	0	0	0	0	0	0	0	0	0	0	0	0	0
Otu0367	Bacteria	Firmicutes	Clostridia		Clostridiales		Lachnospiraceae	unclassified	0	0.179856	0.022482	0	0	0	0	0	0	0	0	0	0	0	0	0	0	0	0	0	0	0	0	0	0	0	0	0	0	0	0	0	0	0	0	0	0	0	0	0	0
Otu0378	Bacteria	Firmicutes	Clostridia		Clostridiales		Lachnospiraceae	unclassified	0	0.11241	0.067446	0	0	0	0	0	0	0	0	0	0	0	0	0	0	0	0	0	0	0	0	0	0	0	0	0	0	0	0	0	0	0	0	0	0	0	0	0	0
Otu0385	Bacteria	Firmicutes	Clostridia		Clostridiales		Lachnospiraceae	unclassified	0	0	0.11241	0	0	0	0	0	0	0	0	0	0	0	0	0	0	0	0	0	0	0	0	0	0	0	0	0	0	0	0	0	0	0	0	0	0	0	0	0	0
Otu0390	Bacteria	Firmicutes	Clostridia		Clostridiales		Lachnospiraceae	unclassified	0	0.134892	0.11241	0	0	0	0	0	0	0	0	0	0	0	0	0	0	0	0	0	0	0	0	0	0	0	0	0	0	0	0	0	0	0	0	0	0	0	0	0	0
Otu0393	Bacteria	Firmicutes	Clostridia		Clostridiales		Lachnospiraceae	unclassified	0	0.044964	0	0	0	0.719424	0	0	0	0	0	0	0	0	0	0	0	0	0	0	0	0	0	0	0	0	0	0	0	0	0	0	0	0	0	0	0	0	0	0	0
Otu0394	Bacteria	Firmicutes	Clostridia		Clostridiales		Lachnospiraceae	unclassified	0	0	0.179856	0	0	0	0	0	0	0	0	0	0	0	0	0	0	0	0	0	0	0	0	0	0	0	0	0	0	0	0	0	0	0	0	0	0	0	0	0	0
Otu0401	Bacteria	Firmicutes	Clostridia		Clostridiales		Lachnospiraceae	unclassified	0	0.292266	0	0	0	0	0	0	0	0	0	0	0	0	0	0	0	0	0	0	0	0	0	0	0	0	0	0	0	0	0	0	0	0	0	0	0	0	0	0	0
Otu0410	Bacteria	Firmicutes	Clostridia		Clostridiales		Lachnospiraceae	unclassified	0	0.067446	0.022482	0	0	0	0	0	0	0	0	0	0	0	0	0	0	0	0	0	0	0	0	0	0	0	0	0	0	0	0	0	0	0	0	0	0	0	0	0	0
Otu0422	Bacteria	Firmicutes	Clostridia		Clostridiales		Lachnospiraceae	unclassified	0	0	0.0899281	0	0	0	0	0	0	0	0	0	0	0	0	0	0	0	0	0	0	0	0	0	0	0	0	0	0	0	0	0	0	0	0	0	0	0	0	0	0
Otu0432	Bacteria	Firmicutes	Clostridia		Clostridiales		Lachnospiraceae	unclassified	0	0.22482	0	0	0	0	0	0	0	0	0	0	0	0	0.022482	0	0	0	0	0	0	0	0	0	0	0	0	0	0	0	0	0	0	0	0	0	0	0	0	0	0
Otu0438	Bacteria	Firmicutes	Clostridia		Clostridiales		Lachnospiraceae	unclassified	0	0.292266	0	0	0	0	0	0	0	0	0	0	0	0	0	0	0	0	0	0	0	0	0	0	0	0	0	0	0	0	0	0	0	0	0	0	0	0	0	0	0
Otu0441	Bacteria	Firmicutes	Clostridia		Clostridiales		Lachnospiraceae	unclassified	0	0.269784	0	0	0	0	0	0	0	0	0	0	0	0	0	0	0	0	0	0	0	0	0	0	0	0	0	0	0	0	0	0	0	0	0	0	0	0	0	0	0
Otu0457	Bacteria	Firmicutes	Clostridia		Clostridiales		Lachnospiraceae	unclassified	0	0	0.067446	0	0	0	0	0	0	0	0	0	0	0	0	0	0	0	0	0	0	0	0	0	0	0	0	0	0	0	0	0	0	0	0	0	0	0	0	0	0
Otu0469	Bacteria	Firmicutes	Clostridia		Clostridiales		Lachnospiraceae	unclassified	0	0	0.067446	0	0	0	0	0	0	0	0	0	0	0	0	0	0	0	0	0	0	0	0	0	0	0	0	0	0	0	0	0	0	0	0	0	0	0	0	0	0
Otu0478	Bacteria	Firmicutes	Clostridia		Clostridiales		Lachnospiraceae	unclassified	0	0.157374	0	0	0	0	0	0	0	0	0	0	0	0	0	0	0	0	0	0	0	0	0	0	0	0	0	0	0	0	0	0	0	0	0	0	0	0	0	0	0
Otu0510	Bacteria	Firmicutes	Clostridia		Clostridiales		Lachnospiraceae	unclassified	0	0	0.044964	0	0	0	0	0	0	0	0	0	0	0	0	0	0	0	0	0	0	0	0	0	0	0	0	0	0	0	0	0	0	0	0	0	0	0	0	0	0
Otu0523	Bacteria	Firmicutes	Clostridia		Clostridiales		Lachnospiraceae	unclassified	0	0.202338	0	0	0	0	0	0	0	0	0	0	0	0	0	0	0	0	0	0	0	0	0	0	0	0	0	0	0	0	0	0	0	0	0	0	0	0	0	0	0
Otu0541	Bacteria	Firmicutes	Clostridia		Clostridiales		Lachnospiraceae	unclassified	0	0	0.022482	0	0	0	0	0	0	0	0	0	0	0	0	0	0	0	0	0	0	0	0	0	0	0	0	0	0	0	0	0	0	0	0	0	0	0	0	0	0
Otu0542	Bacteria	Firmicutes	Clostridia		Clostridiales		Lachnospiraceae	unclassified	0	0	0.022482	0	0	0	0	0	0	0	0	0	0	0	0	0	0	0	0	0	0	0	0	0	0	0	0	0	0	0	0	0	0	0	0	0	0	0	0	0	0
Otu0553	Bacteria	Firmicutes	Clostridia		Clostridiales		Lachnospiraceae	unclassified	0	0.022482	0	0	0	0	0	0	0	0	0	0	0	0	0	0	0	0	0	0	0	0	0	0	0	0	0	0	0	0	0	0	0	0	0	0	0	0	0	0	0
Otu0555	Bacteria	Firmicutes	Clostridia		Clostridiales		Lachnospiraceae	unclassified	0	0	0	0	0	0.314748	0	0	0	0	0	0	0	0	0	0	0	0	0	0	0	0	0	0	0	0	0	0	0	0	0	0	0	0	0	0	0	0	0	0	0
Otu0595	Bacteria	Firmicutes	Clostridia		Clostridiales		Lachnospiraceae	unclassified	0	0	0.044964	0	0	0	0	0	0	0	0	0	0	0	0	0	0	0	0	0	0	0	0	0	0	0	0	0	0	0	0	0	0	0	0	0	0	0	0	0	0
Otu0625	Bacteria	Firmicutes	Clostridia		Clostridiales		Lachnospiraceae	unclassified	0	0	0	0	0	0	0	0	0	0	0	0	0	0	0	0	0	0	0	0	0	0	0	0	0	0	0	0	0	0	0	0	0	0	0	0	0	0	0	0	0
Otu0644	Bacteria	Firmicutes	Clostridia		Clostridiales		Lachnospiraceae	unclassified	0	0.044964	0	0	0	0	0	0	0	0	0	0	0	0	0	0	0	0	0	0	0	0	0	0	0	0	0	0	0	0	0	0	0	0	0	0	0	0	0	0	0
Otu0719	Bacteria	Firmicutes	Clostridia		Clostridiales		Lachnospiraceae	unclassified	0	0	0.044964	0	0	0	0	0	0	0	0	0	0	0	0	0	0	0	0	0	0	0	0	0	0	0	0	0	0	0	0	0	0	0	0	0	0	0	0	0	0
Otu0760	Bacteria	Firmicutes	Clostridia		Clostridiales		Lachnospiraceae	unclassified	0	0	0	0	0	0	0	0	0	0	0	0	0	0	0	0	0	0	0	0	0	0	0	0	0	0	0	0	0	0	0.022482	0	0	0	0	0	0	0	0	0	0
Otu1059	Bacteria	Firmicutes	Clostridia		Clostridiales		Lachnospiraceae	unclassified	0	0	0	0	0	0	0	0	0	0	0	0	0	0	0	0	0	0	0.022482	0	0	0	0	0	0	0	0	0	0	0	0	0	0	0	0	0	0	0	0	0	0
Otu0349	Bacteria	Firmicutes	Clostridia		Clostridiales		Lachnospiraceae	uncultured	0	0	0.134892	0	0	0	0	0	0	0	0	0	0	0	0	0	0	0	0	0	0	0	0	0	0	0	0	0	0	0	0	0	0	0	0	0	0	0	0	0	0
Otu0366	Bacteria	Firmicutes	Clostridia		Clostridiales		Lachnospiraceae	uncultured	0	0.427158	0	0	0	0	0	0	0	0	0	0	0	0	0	0	0	0	0	0	0	0	0	0	0	0	0	0	0	0	0	0	0	0	0	0	0	0	0	0	0
Otu0216	Bacteria	Firmicutes	Clostridia		Clostridiales		Peptostreptococcaceae	Incertae_Sedis	0	0	0	0	0	0	0	0	0	0	0	0	0	0	0	0	0	0	0	0	0	0	0	0	0	0	0	0	0	0	0	0	0	0	0	0	0	0	0	0	0
Otu0227	Bacteria	Firmicutes	Clostridia		Clostridiales		Peptostreptococcaceae	Incertae_Sedis	0	0.56205	0.292266	0	0	0	0	0	0	0	0	0	0	0.269784	0	0	0	0	0	0	0	0	0	0	0	0.022482	0	0	0	0	0	0	0	0	0	0	0	0	0	0	0
Otu0232	Bacteria	Firmicutes	Clostridia		Clostridiales		Peptostreptococcaceae	Incertae_Sedis	0	0	0	0	0	0	0	0	0	0	0	0	0	0	0	0	0	0	0	0	0	0.517086	0	0	0	0	0	0	0	0	0	0	0	0	0	0	0	0	0	0	0
Otu0369	Bacteria	Firmicutes	Clostridia		Clostridiales		Ruminococcaceae	Acetanaerobacterium	0	0.157374	0.11241	0	0	0	0	0	0	0	0	0	0	0	0	0	0	0	0	0	0	0	0	0	0	0	0	0	0	0	0	0	0	0	0	0	0	0	0	0	0
Otu1052	Bacteria	Firmicutes	Clostridia		Clostridiales		Ruminococcaceae	Acetanaerobacterium	0	0	0	0	0	0	0	0	0	0	0	0	0	0	0.022482	0	0	0	0	0	0	0	0	0	0	0	0	0	0	0	0	0	0	0	0	0	0	0	0	0	0
Otu0252	Bacteria	Firmicutes	Clostridia		Clostridiales		Ruminococcaceae	Incertae_Sedis	0	0.427158	0.247302	0	0	0	0	0	0	0	0	0	0	0	0	0	0.11241	0	0	0	0	0	0	0	0	0	0	0	0	0	0	0	0	0	0	0	0	0	0	0	0
Otu0275	Bacteria	Firmicutes	Clostridia		Clostridiales		Ruminococcaceae	Incertae_Sedis	0	0.382194	0.202338	0	0	0	0	0	0	0	0	0	0	0	0	0	0	0	0.022482	0	0	0	0	0	0	0	0	0	0	0	0	0	0	0	0	0	0	0	0	0	0
Otu0299	Bacteria	Firmicutes	Clostridia		Clostridiales		Ruminococcaceae	Incertae_Sedis	0	0.494604	0.022482	0	0	0	0	0	0	0	0	0	0	0	0	0	0	0	0	0	0	0	0	0	0	0	0	0	0	0	0	0	0	0	0	0	0	0	0	0	0
Otu0402	Bacteria	Firmicutes	Clostridia		Clostridiales		Ruminococcaceae	Incertae_Sedis	0	0	0.11241	0	0	0	0	0	0	0	0	0	0	0	0	0	0	0	0	0	0	0	0	0	0	0	0	0	0	0	0	0	0	0	0	0	0	0	0	0	0
Otu0425	Bacteria	Firmicutes	Clostridia		Clostridiales		Ruminococcaceae	Incertae_Sedis	0	0	0.11241	0	0	0	0	0	0	0	0	0	0	0	0	0	0	0	0	0	0	0	0	0	0	0	0	0	0	0	0	0	0	0	0	0	0	0	0	0	0
Otu0472	Bacteria	Firmicutes	Clostridia		Clostridiales		Ruminococcaceae	Incertae_Sedis	0	0	0	0	0	0	0	0	0	0	0	0	0	0	0	0	0	0	0	0	0	0	0	0	0	0	0	0	0	0	0	0	0	0	0	0	0	0	0	0	0
Otu0484	Bacteria	Firmicutes	Clostridia		Clostridiales		Ruminococcaceae	Incertae_Sedis	0	0	0	0	0	0	0	0	0	0	0	0	0	0	0	0	0	0	0.33723	0	0	0	0	0	0	0	0	0	0	0	0	0	0	0	0	0	0	0	0	0	0
Otu0492	Bacteria	Firmicutes	Clostridia		Clostridiales		Ruminococcaceae	Incertae_Sedis	0	0	0.067446	0	0	0	0	0	0	0	0	0	0	0	0	0	0	0	0	0	0	0	0	0	0	0	0	0	0	0	0	0	0	0	0	0	0	0	0	0	0
Otu0503	Bacteria	Firmicutes	Clostridia		Clostridiales		Ruminococcaceae	Incertae_Sedis	0	0.157374	0	0	0	0	0	0	0	0	0	0	0	0	0	0	0	0	0	0	0	0	0	0	0	0	0	0	0	0	0	0	0	0	0	0	0	0	0	0	0
Otu0608	Bacteria	Firmicutes	Clostridia		Clostridiales		Ruminococcaceae	Incertae_Sedis	0	0.157374	0	0	0	0	0	0	0	0	0	0	0	0	0	0	0	0	0	0	0	0	0	0	0	0	0	0	0	0	0	0	0	0	0	0	0	0	0	0	0
Otu0339	Bacteria	Firmicutes	Clostridia		Clostridiales		Ruminococcaceae	Oscillibacter	0	0.22482	0.0899281	0	0	0	0	0	0	0	0	0	0	0	0	0	0	0	0	0	0	0	0	0	0	0	0	0	0	0	0	0	0	0	0	0	0	0	0	0	0
Otu0027	Bacteria	Firmicutes	Clostridia		Clostridiales		Ruminococcaceae	Ruminococcus	0	0	0	0	0	0	0	0	0	0	0	0	0	0	0	0	0	0	0	0.022482	0	0	0	0	0	0	0	0	0	0	0	0	0	0	0	0	0	19.8966	0	0	0
Otu0243	Bacteria	Firmicutes	Clostridia		Clostridiales		Ruminococcaceae	Ruminococcus	0	0	0.314748	0	0	0.359712	0	0	0	0	0	0	0	0	0	0	0	0	0	0	0	0	0	0	0	0	0.022482	0	0	0	0	0	0	0	0	0	0	0	0	0	0
Otu0291	Bacteria	Firmicutes	Clostridia		Clostridiales		Ruminococcaceae	Ruminococcus	0	0	0.314748	0	0	0	0	0	0	0	0	0	0	0	0	0	0	0	0	0	0	0	0	0	0	0	0	0	0	0	0	0	0	0	0	0	0	0	0	0	0
Otu0072	Bacteria	Firmicutes	Clostridia		Clostridiales		Ruminococcaceae	unclassified	0	0	0	0	0	0	0	0	0	0	0	0	0	0	0	0	0	0	0	0	0	0	0	0	0	0	0	0	0	0	0	0	0	0	0	0	0	0	0	0	0
Otu0160	Bacteria	Firmicutes	Clostridia		Clostridiales		Ruminococcaceae	unclassified	0	1.82104	0.427158	0	0	0	0	0	0	0	0	0	0	0	0	0	0	0	0	0	0	0	0	0	0	0	0	0	0	0	0.022482	0	0	0	0	0	0	0	0	0	0
Otu0228	Bacteria	Firmicutes	Clostridia		Clostridiales		Ruminococcaceae	unclassified	0	0.607014	0.22482	0	0	0	0	0	0	0	0	0	0	0	0	0	0	0	0	0	0	0	0	0	0	0	0	0	0	0	0	0	0	0	0	0	0	0	0	0	0
Otu0229	Bacteria	Firmicutes	Clostridia		Clostridiales		Ruminococcaceae	unclassified	0	0	0	0	0	0	0	0	0	0	0	0	0	0	0	0	0	0	0	0	0	0	0	0	0	0	0	0	0	0	0	0	0	0	0	0	0	0	0	0	0
Otu0268	Bacteria	Firmicutes	Clostridia		Clostridiales		Ruminococcaceae	unclassified	0	0	0.382194	0	0	0	0	0	0	0	0	0	0	0	0	0	0	0	0	0	0	0	0	0	0	0	0	0	0	0	0	0	0	0	0	0	0	0	0	0	0
Otu0331	Bacteria	Firmicutes	Clostridia		Clostridiales		Ruminococcaceae	unclassified	0	0	0	0	0	0	0	0	0	0	0	0	0	0	0	0	0	0	0	0	0	0	0	0	0	0	0	0	0	0	0	0	0	0	0	0	0	0	0	0	0
Otu0358	Bacteria	Firmicutes	Clostridia		Clostridiales		Ruminococcaceae	unclassified	0	0	0	0	0	0	0	0	0	0	0	0	0	0	0	0	0	0	0	0	0	0	0	0	0	0	0	0	0	0	0	0	0	0	0	0.067446	0	0	0	0	0
Otu0359	Bacteria	Firmicutes	Clostridia		Clostridiales		Ruminococcaceae	unclassified	0	0	0.11241	0	0	0	0	0	0	0	0	0	0	0	0	0	0	0	0	0	0	0	0	0	0	0	0	0	0	0	0	0	0	0	0	0	0	0	0	0	0
Otu0408	Bacteria	Firmicutes	Clostridia		Clostridiales		Ruminococcaceae	unclassified	0	0.157374	0	0	0	0	0	0	0	0	0	0	0	0	0	0	0	0	0	0	0	0	0	0	0	0	0	0	0	0	0	0	0	0	0	0	0	0	0	0	0
Otu0435	Bacteria	Firmicutes	Clostridia		Clostridiales		Ruminococcaceae	unclassified	0	0	0	0	0	0	0	0	0	0	0	0	0	0	0	0	0.202338	0	0	0	0	0	0	0	0	0	0	0	0	0	0	0	0	0	0	0	0	0	0	0	0
Otu0482	Bacteria	Firmicutes	Clostridia		Clostridiales		Ruminococcaceae	unclassified	0	0	0	0	0	0.427158	0	0	0	0	0	0	0	0	0	0	0	0	0	0	0	0	0	0	0	0	0	0	0	0	0	0	0	0	0	0	0	0	0	0	0
Otu0504	Bacteria	Firmicutes	Clostridia		Clostridiales		Ruminococcaceae	unclassified	0	0.044964	0	0	0	0	0	0	0	0	0	0	0	0	0.022482	0	0	0	0	0	0	0	0	0	0	0	0	0	0	0	0	0	0	0	0	0	0	0	0	0	0
Otu0319	Bacteria	Firmicutes	Clostridia		Clostridiales		Ruminococcaceae	uncultured	0	0.067446	0.134892	0	0	0	0	0	0	0	0	0	0	0	0	0	0	0	0	0	0	0	0	0	0	0	0	0	0	0	0	0	0	0	0	0	0	0	0	0	0
Otu0429	Bacteria	Firmicutes	Clostridia		Clostridiales		Ruminococcaceae	uncultured	0	0	0	0	0	0.67446	0	0	0	0	0	0	0	0	0	0	0	0	0	0	0	0	0	0	0	0	0	0	0	0	0	0	0	0	0	0	0	0	0	0	0
Otu0570	Bacteria	Firmicutes	Clostridia		Clostridiales		Ruminococcaceae	uncultured	0	0	0	0	0	0	0	0	0	0	0	0	0	0	0	0	0	0	0	0	0	0	0	0	0	0	0	0	0	0.022482	0	0	0	0	0	0	0	0	0	0	0
Otu0645	Bacteria	Firmicutes	Clostridia		Clostridiales		Ruminococcaceae	uncultured	0	0.067446	0	0	0	0	0	0	0	0	0	0	0	0	0	0	0	0	0	0	0	0	0	0	0	0	0	0	0	0	0	0	0	0	0	0	0	0	0	0	0
Otu0708	Bacteria	Firmicutes	Clostridia		Clostridiales		Ruminococcaceae	uncultured	0	0	0	0	0	0	0	0	0	0	0	0	0	0	0	0	0	0.067446	0	0	0	0	0	0	0	0	0	0	0	0	0	0	0	0	0	0	0	0	0	0	0
Otu0716	Bacteria	Firmicutes	Clostridia		Clostridiales		Ruminococcaceae	uncultured	0	0	0	0	0	0	0	0	0	0	0	0	0	0	0	0	0	0	0	0	0	0	0	0	0	0	0	0	0	0	0	0	0	0	0	0	0	0	0	0	0
Otu0404	Bacteria	Firmicutes	Clostridia		Clostridiales		unclassified	unclassified	0	0	0.11241	0	0	0	0	0	0	0	0	0	0	0	0	0	0	0	0	0	0	0	0	0	0	0	0	0	0	0	0	0	0	0	0	0	0	0	0	0	0
Otu0418	Bacteria	Firmicutes	Clostridia		Clostridiales		unclassified	unclassified	0	0	0.157374	0	0	0	0	0	0	0	0	0	0	0	0	0	0	0	0	0	0	0	0	0	0	0	0	0	0	0	0	0	0	0	0	0	0	0	0	0	0
Otu0448	Bacteria	Firmicutes	Clostridia		Clostridiales		unclassified	unclassified	0	0.067446	0	0	0	0	0	0	0	0	0	0	0	0	0	0	0	0	0	0	0	0	0	0	0	0	0	0	0	0	0	0	0	0	0	0	0	0	0	0	0
Otu0493	Bacteria	Firmicutes	Clostridia		Clostridiales		unclassified	unclassified	0	0	0	0	0	0	0	0	0	0	0	0	0	0	0	0.067446	0	0	0	0	0	0	0	0	0	0	0	0	0	0	0	0	0	0	0	0	0	0	0	0	0
Otu0514	Bacteria	Firmicutes	Clostridia		Clostridiales		unclassified	unclassified	0	0.0899281	0	0	0	0	0	0	0	0	0	0	0	0	0	0	0	0	0	0	0	0	0	0	0	0	0	0	0	0	0	0	0	0	0	0	0	0	0	0	0
Otu0529	Bacteria	Firmicutes	Clostridia		Clostridiales		unclassified	unclassified	0	0.11241	0	0	0	0	0	0	0	0	0	0	0	0	0	0	0	0	0	0	0	0	0	0	0	0	0	0	0	0	0	0	0	0	0	0	0	0	0	0	0
Otu0621	Bacteria	Firmicutes	Clostridia		Clostridiales		unclassified	unclassified	0	0.022482	0	0	0	0	0	0	0	0	0	0	0	0	0	0	0	0	0	0	0	0	0	0	0	0	0	0	0	0	0	0	0	0	0	0	0	0	0	0	0
Otu0655	Bacteria	Firmicutes	Clostridia		Clostridiales		unclassified	unclassified	0	0	0.044964	0	0	0	0	0	0	0	0	0	0	0	0	0	0	0	0	0	0	0	0	0	0	0	0	0	0	0	0	0	0	0	0	0	0	0	0	0	0
Otu0700	Bacteria	Firmicutes	Clostridia		Clostridiales		unclassified	unclassified	0	0	0	0	0	0	0	0	0	0	0	0	0	0	0	0	0	0	0	0	0	0	0	0	0	0	0	0	0	0	0	0	0	0	0	0.022482	0	0	0	0	0
Otu0963	Bacteria	Firmicutes	Clostridia		Clostridiales		unclassified	unclassified	0	0	0.022482	0	0	0	0	0	0	0	0	0	0	0	0	0	0	0	0	0	0	0	0	0	0	0	0	0	0	0	0	0	0	0	0	0	0	0	0	0	0
Otu0166	Bacteria	Firmicutes	Clostridia		Clostridiales		Veillonellaceae	Megasphaera	0	0	0	0	0	0	0	0	0	0	0	0	0	0	0	0	0	0	0	0	0.584532	0	0	0	0	0	0	0	0	0	0	0	0	0	0	0	0	0	0	0	0
Otu0323	Bacteria	Firmicutes	Clostridia		Clostridiales		Veillonellaceae	Veillonella	0.067446	0.247302	0	0	0	0	0	0	0	0	0	0	0	0	0	0	0	0	0	0	0	0	0	0	0	0	0	0	0	0	0	0	0	0	0	0	0	0	0	0	0
			Clostridia Total						0.427158	31.4973	17.4685	0.022482	0	6.85701	0	0.067446	0.629496	0	0	0	0	0.292266	0.0899281	0.22482	1.50629	2.85522	4.36151	0.022482	0.584532	0.517086	0.269784	0.022482	0.022482	0.067446	0.404676	0.067446	0.157374	0.382194	0.044964	0.022482	0.067446	0.044964	0	0.0899281	0	19.8966	0	0	0
Otu0071	Bacteria	Firmicutes	Erysipelotrichi		Erysipelotrichales		Erysipelotrichaceae	Turicibacter	0.202338	2.0009	4.27158	0	0	0	0	0	0	0	0	0	0	0.022482	0	0	0.247302	0	0	0	0	0	0	0	0	0.022482	0	0	0	0	0	0.134892	0	0	0	0	0	0	0	0	0
Otu0159	Bacteria	Firmicutes	Erysipelotrichi		Erysipelotrichales		Erysipelotrichaceae	Allobaculum	0	0.134892	1.10162	0	0	0	0	0	0	0	0	0	0	0	0	0	0	0	0	0	0	0	0	0	0	0.022482	0	0	0	0	0	0	0	0	0	0	0	0	0	0	0
Otu0400	Bacteria	Firmicutes	Erysipelotrichi		Erysipelotrichales		Erysipelotrichaceae	Erysipelothrix	0	0	0	0	0	0	0	0	0	0	0	0	0	0	0	0	0	0	0	0	0	0	0	0	0	0	0	0	0	0	0	0	0	0	0	0	0	0	0	0	0
Otu0532	Bacteria	Firmicutes	Erysipelotrichi		Erysipelotrichales		Erysipelotrichaceae	Incertae_Sedis	0	0	0	0	0	0.359712	0	0	0	0	0	0	0	0	0	0	0	0	0	0	0	0	0	0	0	0	0	0	0	0	0	0	0	0	0	0	0	0	0	0	0
			Erysipelotrichi Total						0.202338	2.13579	5.3732	0	0	0.359712	0	0	0	0	0	0	0	0.022482	0	0	0.247302	0	0	0	0	0	0	0	0	0.044964	0	0	0	0	0	0.134892	0	0	0	0	0	0	0	0	0
Otu0002	Bacteria	Firmicutes	Mollicutes		Entomoplasmatales		Entomoplasmataceae	unclassified	0.022482	0	0	0	0.022482	0.269784	0	0	0	0	0	0.022482	0	0	0.269784	0	0	0	0	0.0899281	0	0	0	0	0	0	0	93.3903	94.4919	68.6151	0	0.022482	0	4.76619	0	0	18.3004	7.05935	75.9892	0.044964	0
Otu0677	Bacteria	Firmicutes	Mollicutes		Entomoplasmatales		Entomoplasmataceae	Entomoplasma	0	0	0	0	0	0	0	0	0	0	0	0	0	0	0	0	0	0	0	0	0	0	0	0	0	0	0	0	0	0	0	0	0	0	0	0	0	0	0	0	0
Otu0255	Bacteria	Firmicutes	Mollicutes		Entomoplasmatales		Spiroplasmataceae	Spiroplasma	0	0	0	0	0	0	0	0	0	0	0	0	0	0	0	0	0	0	0	0.0899281	0	0	0	0.067446	0.044964	0	0	0	0	0	0	0	0	0	0	0	0	0.022482	0.134892	0	0
Otu0421	Bacteria	Firmicutes	Mollicutes		Entomoplasmatales		Spiroplasmataceae	Spiroplasma	0	0	0	0	0	0	0	0	0	0	0	0	0.022482	0	0	0	0	0	0	0	0	0	0	0	0	0	0	0	0	0	0	0	0	0	0	0	0	0	0	0	0
Otu0332	Bacteria	Firmicutes	Mollicutes		unclassified		unclassified	unclassified	0	0.314748	0.044964	0	0	0	0	0	0	0	0	0	0	0	0	0	0	0	0	0	0	0	0	0	0	0	0	0	0	0	0	0	0	0	0	0	0	0	0	0	0
Otu0437	Bacteria	Firmicutes	Mollicutes		unclassified		unclassified	unclassified	0	0	0.11241	0	0	0	0	0	0	0	0	0	0	0	0	0	0	0	0	0	0	0	0	0	0	0	0	0	0	0	0	0	0	0	0	0	0	0	0	0	0
			Mollicutes Total						0.022482	0.314748	0.157374	0	0.022482	0.269784	0	0	0	0	0	0.022482	0.022482	0	0.269784	0	0	0	0	0.179856	0	0	0	0.067446	0.044964	0	0	93.3903	94.4919	68.6151	0	0.022482	0	4.76619	0	0	18.3004	7.08183	76.1241	0.044964	0
Otu0334	Bacteria	Firmicutes	unclassified		unclassified		unclassified	unclassified	0	0.494604	0	0	0	0	0	0	0	0	0	0	0	0	0	0	0	0	0	0	0	0	0	0	0	0	0	0	0	0	0	0	0	0	0	0	0	0	0	0	0
Otu0561	Bacteria	Firmicutes	unclassified		unclassified		unclassified	unclassified	0	0	0.067446	0	0	0	0	0	0	0	0	0	0	0	0	0	0	0	0	0	0	0	0	0	0	0	0	0	0	0	0	0	0	0	0	0	0	0	0	0	0
			unclassified Total						0	0.494604	0.067446	0	0	0	0	0	0	0	0	0	0	0	0	0	0	0	0	0	0	0	0	0	0	0	0	0	0	0	0	0	0	0	0	0	0	0	0	0	0
		Firmicutes Total							0.786871	44.3121	28.125	0.11241	0.157374	8.76799	0	0.134892	4.31655	3.48471	0	1.39388	17.536	0.314748	0.427158	0.314748	1.93345	3.19245	4.74371	0.202338	0.584532	0.517086	4.72122	0.0899281	0.22482	0.157374	0.427158	93.4802	94.7392	69.1996	0.247302	0.44964	0.134892	5.03597	0.157374	0.179856	18.6826	27.1808	76.3489	6.33993	0.067446
Otu0671	Bacteria	Fusobacteria	Fusobacteria		Fusobacteriales		Leptotrichiaceae	Leptotrichia	0	0	0	0	0	0	0	0	0	0	0	0	0	0	0	0	0	0	0.067446	0	0	0	0	0	0	0	0	0	0	0	0	0	0	0	0	0	0	0	0	0	0
			Fusobacteria Total						0	0	0	0	0	0	0	0	0	0	0	0	0	0	0	0	0	0	0.067446	0	0	0	0	0	0	0	0	0	0	0	0	0	0	0	0	0	0	0	0	0	0
		Fusobacteria Total							0	0	0	0	0	0	0	0	0	0	0	0	0	0	0	0	0	0	0.067446	0	0	0	0	0	0	0	0	0	0	0	0	0	0	0	0	0	0	0	0	0	0
Otu0501	Bacteria	Nitrospirae	Nitrospira		Nitrospirales		0319-6A21	unclassified	0	0	0	0	0	0	0	0	0	0	0	0	0	0	0	0	0	0	0	0	0	0	0	0	0	0	0	0	0	0	0	0	0	0	0	0	0	0	0	0	0
			Nitrospira Total						0	0	0	0	0	0	0	0	0	0	0	0	0	0	0	0	0	0	0	0	0	0	0	0	0	0	0	0	0	0	0	0	0	0	0	0	0	0	0	0	0
		Nitrospirae Total							0	0	0	0	0	0	0	0	0	0	0	0	0	0	0	0	0	0	0	0	0	0	0	0	0	0	0	0	0	0	0	0	0	0	0	0	0	0	0	0	0
Otu0064	Bacteria	Planctomycetes	Planctomycetacia		Planctomycetales		Planctomycetaceae	uncultured	0	0	0	0	0	0	0	0	0	0	0	0	0	0	0	0	0	0	0	0	0	0	0	0	0	0	0	0	0	0	0	0	0	0	0	0	0	0	0	0	0
Otu0246	Bacteria	Planctomycetes	Planctomycetacia		Planctomycetales		Planctomycetaceae	uncultured	0	0	0	0	0	0	0	0	0	0.202338	0	0	0	0	0	0	0	0	0	0	0	0	0	0	0	0	0	0	0	0	0	0	0	0	0	0	0	0	0	0	0
Otu0436	Bacteria	Planctomycetes	Planctomycetacia		Planctomycetales		Planctomycetaceae	uncultured	0	0	0	0	0	0	0	0	0	0	0	0	0	0	0	0	0	0	0	0	0	0	0	0	0	0	0	0	0	0	0	0	0	0.044964	0	0	0	0	0	0	0
Otu0590	Bacteria	Planctomycetes	Planctomycetacia		Planctomycetales		Planctomycetaceae	unclassified	0	0	0	0	0	0	0	0	0	0	0	0	0	0	0	0	0	0	0	0	0	0	0	0	0	0	0	0	0	0	0	0	0	0	0	0	0	0	0	0	0
Otu0598	Bacteria	Planctomycetes	Planctomycetacia		Planctomycetales		Planctomycetaceae	uncultured	0	0	0	0	0	0	0	0	0	0	0	0	0	0	0	0	0	0	0	0	0	0	0	0	0	0	0	0	0	0	0	0	0	0.022482	0	0	0	0	0	0	0
Otu0654	Bacteria	Planctomycetes	Planctomycetacia		Planctomycetales		Planctomycetaceae	uncultured	0	0	0	0	0	0	0	0	0	0	0	0	0	0	0	0	0	0	0	0	0	0	0	0	0	0	0	0	0	0	0	0	0	0.022482	0	0	0	0	0	0	0
Otu0731	Bacteria	Planctomycetes	Planctomycetacia		Planctomycetales		Planctomycetaceae	Planctomyces	0	0	0	0	0	0	0	0	0	0	0	0	0	0	0	0	0	0	0	0	0	0	0	0	0	0	0	0	0	0.022482	0	0	0	0	0	0	0	0	0	0	0
Otu0745	Bacteria	Planctomycetes	Planctomycetacia		Planctomycetales		Planctomycetaceae	uncultured	0	0	0	0	0	0	0	0	0	0	0	0	0	0	0	0	0	0	0	0	0	0	0	0	0	0	0	0	0	0	0	0	0	0	0	0	0	0	0	0	0
Otu0759	Bacteria	Planctomycetes	Planctomycetacia		Planctomycetales		Planctomycetaceae	uncultured	0	0	0	0	0	0	0	0	0	0	0	0	0	0	0	0	0	0	0	0	0	0	0	0	0	0	0	0	0	0	0	0	0	0.044964	0	0	0	0	0	0	0
Otu0828	Bacteria	Planctomycetes	Planctomycetacia		Planctomycetales		Planctomycetaceae	uncultured	0	0	0	0	0	0	0	0	0	0	0	0	0	0	0	0	0	0	0	0	0	0	0	0	0	0	0	0	0	0	0	0	0	0	0	0	0	0	0	0	0
			Planctomycetacia Total						0	0	0	0	0	0	0	0	0	0.202338	0	0	0	0	0	0	0	0	0	0	0	0	0	0	0	0	0	0	0	0.022482	0	0	0	0.134892	0	0	0	0	0	0	0
		Planctomycetes Total							0	0	0	0	0	0	0	0	0	0.202338	0	0	0	0	0	0	0	0	0	0	0	0	0	0	0	0	0	0	0	0.022482	0	0	0	0.134892	0	0	0	0	0	0	0
Otu0076	Bacteria	Proteobacteria	Alphaproteobacteria		Caulobacterales		Caulobacteraceae	Brevundimonas	0	0	0	0	0	0	0	0	0.0899281	0	0	0	0	0	0	0	0	0	0	0	0	0	0	0	0	0	0	0	0	0	0.022482	0	0	0	0	0	0	0	0	0	0
Otu0101	Bacteria	Proteobacteria	Alphaproteobacteria		Caulobacterales		Caulobacteraceae	uncultured	0	0	0	0	0	0	0	0	0	0	0	0	0	0	0	0	0	0	0	1.3714	0	0	0	0	0	0	0	0	0	0	0	0	0	0	0	0	0	0	0.022482	0	0
Otu0342	Bacteria	Proteobacteria	Alphaproteobacteria		Caulobacterales		Caulobacteraceae	Asticcacaulis	0	0	0	0	0	0	0	0	0	0	0	0	0	0	0	0	0	0	0	0	0	0	0	0	0	0	0	0	0	0	0	0	0	0	0	0	0	0	0	0	0
Otu0569	Bacteria	Proteobacteria	Alphaproteobacteria		Caulobacterales		Caulobacteraceae	Phenylobacterium	0	0	0	0	0	0	0	0	0	0	0	0	0	0	0	0	0	0	0	0	0	0	0	0	0	0	0	0	0	0	0	0	0	0	0	0	0	0.067446	0	0	0
Otu0585	Bacteria	Proteobacteria	Alphaproteobacteria		Caulobacterales		Caulobacteraceae	Brevundimonas	0	0	0	0	0	0	0	0	0	0	0	0	0	0	0	0	0	0	0	0	0	0	0	0	0	0	0	0	0	0	0	0.022482	0	0	0	0	0	0	0	0	0
Otu0545	Bacteria	Proteobacteria	Alphaproteobacteria		Parvularculales		Parvularculaceae	Parvularcula	0	0	0	0	0	0	0	0	0	0	0	0	0	0	0	0.022482	0	0	0	0	0	0	0	0	0	0	0	0	0	0	0	0	0	0	0	0	0	0	0	0	0
Otu0121	Bacteria	Proteobacteria	Alphaproteobacteria		Rhizobiales		Beijerinckiaceae	Chelatococcus	0	0	0	0	0	0	0	0	0	0	0	0	0	0	0	0	0	0	0	0	0	0	0	0	0	0	0	0	0	0	0	0	0	0	0	0	0	0	0	0	0
Otu0355	Bacteria	Proteobacteria	Alphaproteobacteria		Rhizobiales		Beijerinckiaceae	uncultured	0	0	0	0	0	0	0	0	0	0	0	0	0	0	0	0	0	0	0	0	0	0	0	0	0	0	0	0	0	0	0	0	0	0	0	0	0	0	0	0.11241	0
Otu0045	Bacteria	Proteobacteria	Alphaproteobacteria		Rhizobiales		Bradyrhizobiaceae	Bradyrhizobium	0.022482	0	0	0	0	0.067446	0	0.022482	0	0	0	0	0	0.022482	0	0	0	0	0	0	0	0	0	0	0	0	0	0	0	0	0	0	0	0	0	0.022482	0	0	0	0	0.22482
Otu0379	Bacteria	Proteobacteria	Alphaproteobacteria		Rhizobiales		Bradyrhizobiaceae	Bosea	0	0	0	0	0	0	0	0	0	0	0	0	0	0	0	0	0	0	0	0	0	0	0	0	0	0	0	0	0	0	0	0	0	0	0	0	0	0	0	0	0
Otu0363	Bacteria	Proteobacteria	Alphaproteobacteria		Rhizobiales		Brucellaceae	Ochrobactrum	0	0	0	0	0	0	0	0	0	0	0	0	0	0	0	0	0	0	0	0	0	0	0	0	0	0	0	0	0	0	0	0	0	0	0	0	0	0	0	0	0
Otu0132	Bacteria	Proteobacteria	Alphaproteobacteria		Rhizobiales		Hyphomicrobiaceae	Devosia	0	0	0	0	0	0	0	0	0	0	0	0	0	0	0	0	0	0	0	0	0	0	0	0	0	0	0	0	0	0	0	0	0	0	0	0	0	0	0	0	0
Otu0573	Bacteria	Proteobacteria	Alphaproteobacteria		Rhizobiales		Hyphomicrobiaceae	Devosia	0	0	0	0	0	0	0	0	0	0	0	0	0	0	0	0	0	0	0	0	0	0	0	0	0	0	0	0	0	0	0	0	0	0	0	0	0	0	0	0	0
Otu0738	Bacteria	Proteobacteria	Alphaproteobacteria		Rhizobiales		Hyphomicrobiaceae	Hyphomicrobium	0	0	0	0	0	0	0	0	0	0	0	0	0	0	0	0	0	0	0	0	0	0	0	0	0	0	0	0	0	0	0	0	0	0	0	0	0	0	0	0	0
Otu0034	Bacteria	Proteobacteria	Alphaproteobacteria		Rhizobiales		Methylobacteriaceae	Methylobacterium	0	0	0	0	0	0	0	0	0	0	0	0	0	0	0	0	0	0	0	0	0	0.809353	0	0	0	0	0	0	0	0	0	0	0	0	0.067446	0	0	0	0	0	0
Otu0040	Bacteria	Proteobacteria	Alphaproteobacteria		Rhizobiales		Methylobacteriaceae	Methylobacterium	0	0	0	0	0	0	0	0	0.022482	0	0	0	0	0	0	0	0	0	0	2.83273	0	0	0.607014	0	0	0	0	0	0	0	0	0	0	0	0	0.022482	0	0	0	1.39388	0.22482
Otu0056	Bacteria	Proteobacteria	Alphaproteobacteria		Rhizobiales		Methylobacteriaceae	Methylobacterium	0	0	0	0	0	0	0	0	0	0	0	0	0	0	0	0	0	0	0	0	0	0	0	0	0	0	0	0	0	0	0	0	0	0	0	0	0	0	0	0	0
Otu0093	Bacteria	Proteobacteria	Alphaproteobacteria		Rhizobiales		Methylobacteriaceae	Methylobacterium	0	0	0	0	0	0	0	0	0	0	0	0	0	0	0	0	0	0	0	0	0	0	0	0	0	0	0	0	0	0	0	0	0	0	0	0	0	0	0	0	0
Otu0118	Bacteria	Proteobacteria	Alphaproteobacteria		Rhizobiales		Methylobacteriaceae	Methylobacterium	0	0	0	0	0.0899281	0	0	0	0	0	0.831835	0	0	0	0	0	0	0	0	0	0	0	0	0	0	0	0	0	0	0	0.067446	0.044964	0.022482	0	0	0	0	0	0	0	0
Otu0641	Bacteria	Proteobacteria	Alphaproteobacteria		Rhizobiales		Methylobacteriaceae	Methylobacterium	0	0	0	0	0	0	0	0	0	0	0	0	0	0	0	0	0	0	0	0	0	0	0	0	0	0	0	0	0	0	0	0	0	0	0	0.022482	0	0	0	0	0
Otu0057	Bacteria	Proteobacteria	Alphaproteobacteria		Rhizobiales		Phyllobacteriaceae	Phyllobacterium	0	0	0	0	0	0	0	0	0	0	0	0	0	0	0	0	0	0	0	0	0	0	0	0	0.022482	0	0	0	0	0	0	0	0	0	0	0	0	0	0	0	0
Otu0450	Bacteria	Proteobacteria	Alphaproteobacteria		Rhizobiales		Phyllobacteriaceae	Mesorhizobium	0	0	0	0	0	0	0	0	0	0	0	0	0	0	0	0	0	0	0	0	0	0	0	0	0	0	0	0	0	0	0	0	0.044964	0	0	0	0.022482	0	0	0	0
Otu0762	Bacteria	Proteobacteria	Alphaproteobacteria		Rhizobiales		Phyllobacteriaceae	Nitratireductor	0	0	0	0	0	0	0	0	0	0	0	0	0	0	0	0	0	0	0	0	0	0	0	0	0	0	0	0	0	0	0	0.022482	0	0	0	0	0	0	0	0	0
Otu0129	Bacteria	Proteobacteria	Alphaproteobacteria		Rhizobiales		Rhizobiaceae	Rhizobium	0	0	0	0	0	0	0	0	0.067446	0	0	0	0	0	0	0	0	0	0	0	0	0	0	0	0	0	0	0	0	0	0	0.067446	0	0	0	0	0	0	0	0	0
Otu0185	Bacteria	Proteobacteria	Alphaproteobacteria		Rhizobiales		Rhodobiaceae	Rhodobium	0	0	0	0	0	0	0	0	0	0	0	0	0	0	0	0	0	0	0	0	0	0	0	0	0	0	0	0	0	0	0	0	0	0	0	0	0	0	0	0	0
Otu0224	Bacteria	Proteobacteria	Alphaproteobacteria		Rhizobiales		Rhodobiaceae	Rhodobium	0	0	0	0	0	0	0	0	0.179856	0	0	0	0	0	0	0	0	0	0	0	0	0	0	0	0	0	0	0	0	0	0	0	0	0	0	0	0	0	0	0	0
Otu0087	Bacteria	Proteobacteria	Alphaproteobacteria		Rhizobiales		Shinella_genera_incertae_sedis	unclassified	0	0.044964	0	0	0	0	0	0	0	0	0	0	0	0	0	0	0	0	0	0	0	0	0	0	0	0	0	0	0	0	0	0	0	0	0	0	0	0	0	0.022482	3.57464
Otu0193	Bacteria	Proteobacteria	Alphaproteobacteria		Rhizobiales		TJ1	unclassified	0	0	0	0.044964	0	0	0	0	0	0	0	0	0	0	0	0	0	0	0	0	0	0	0	0	0	0	0	0	0	0	0	0	0	0	0	0	0	0	0	0	0
Otu0005	Bacteria	Proteobacteria	Alphaproteobacteria		Rhizobiales		unclassified	unclassified	0	0	0	0	0	0	0	0	0	0	0	0	0	0	0	0	0	0	0	0	0	0	0	0.022482	0	0	0.022482	0	0	0	0	0	0	0	0	0	0	0	0.067446	0	0
Otu0009	Bacteria	Proteobacteria	Alphaproteobacteria		Rhizobiales		unclassified	unclassified	0	0	0	0	0	0	0	0	0	0	0	0	0	0	0	0	0	0	0	0	0	0	0	0	0.044964	0	0	0	0	0	0	0	0	0	0	0	0	0	0	0	0
Otu0350	Bacteria	Proteobacteria	Alphaproteobacteria		Rhizobiales		unclassified	unclassified	0	0	0	0	0	0	0	0	0	0	0	0	0	0	0	0	0	0	0	0	0	0	0	0	0	0	0	0	0	0	0	0	0.067446	0	0	0	0	0	0	0	0
Otu0392	Bacteria	Proteobacteria	Alphaproteobacteria		Rhizobiales		unclassified	unclassified	0	0	0	0	0	0	0	0	0	0	0	0	0	0	0	0	0	0	0	0	0	0	0	0	0	0	0	0	0	0	0	0	0	0	0	0	0	0	0	0	0
Otu0451	Bacteria	Proteobacteria	Alphaproteobacteria		Rhizobiales		unclassified	unclassified	0	0	0	0	0	0	0	0	0	0	0	0	0	0	0	0	0	0	0	0	0	0	0	0	0	0	0	0	0	0	0	0	0	0	0	0	0	0	0	0	0
Otu0564	Bacteria	Proteobacteria	Alphaproteobacteria		Rhizobiales		unclassified	unclassified	0	0	0	0	0	0	0	0	0	0	0	0	0	0	0	0	0	0	0	0	0	0	0	0	0	0	0	0	0	0	0	0.044964	0	0	0	0	0	0	0	0	0
Otu0901	Bacteria	Proteobacteria	Alphaproteobacteria		Rhizobiales		unclassified	unclassified	0	0	0	0	0	0	0	0	0	0	0	0	0	0	0	0	0.022482	0	0	0	0	0	0	0	0	0	0	0	0	0	0	0	0	0	0	0	0	0	0	0	0
Otu0145	Bacteria	Proteobacteria	Alphaproteobacteria		Rhizobiales		Xanthobacteraceae	uncultured	0	0	0.022482	0	0	0	0	0	0	0	0	0	0	0	0	0	0	0	0	0	0	0	0.22482	0	0	0	0	0	0	0	0	0	0.022482	0.022482	0	0	0	0.247302	0	0	0
Otu0568	Bacteria	Proteobacteria	Alphaproteobacteria		Rhizobiales		Xanthobacteraceae	Labrys	0	0	0	0	0	0	0	0	0	0	0	0	0	0	0	0	0	0	0	0	0	0	0	0	0	0	0	0	0	0	0	0.022482	0.022482	0	0	0	0	0	0	0	0
Otu0058	Bacteria	Proteobacteria	Alphaproteobacteria		Rhodospirillales		Acetobacteraceae	unclassified	0	0	0	0	0	0	0	0	0	0	0	0	3.84442	0	0	0	0	0	0	0	0	0	0	0	0	0	0	0	0	0	0	0	0	0	0	0	0	0	0	0	0
Otu0094	Bacteria	Proteobacteria	Alphaproteobacteria		Rhodospirillales		Acetobacteraceae	unclassified	0	0	0	0	0	0	0	0	0	0	0	0	0	0	0	0	0	0	0	0	0	0	0	0	0	0	0	0	0	0	0	0	0	0	0	0	0	0	0	0	0
Otu0102	Bacteria	Proteobacteria	Alphaproteobacteria		Rhodospirillales		Acetobacteraceae	Saccharibacter	0.022482	0.022482	0.269784	0	0	0	0	0	0	0	0	0	0	0	0	0	0	0	0	0	0	0	0	0	0	0	0	0	0	0	0	0	0	0	0	0	0	0.022482	0	0	0
Otu0244	Bacteria	Proteobacteria	Alphaproteobacteria		Rhodospirillales		Acetobacteraceae	Acidicaldus	0	0	0	0	0	0	0	0	0.134892	0	0	0	0	0	0	0	0	0	0	0	0	0	0	0	0.022482	0	0	0	0	0	0	0	0	0	0	0	0	0	0	0	0
Otu0399	Bacteria	Proteobacteria	Alphaproteobacteria		Rhodospirillales		Acetobacteraceae	unclassified	0	0	0	0	0	0	0.022482	0	0	0	0	0	0	0	0	0	0	0	0	0	0	0	0	0	0	0	0	0	0	0	0	0	0	0	0	0	0	0	0	0	0
Otu0535	Bacteria	Proteobacteria	Alphaproteobacteria		Rhodospirillales		Acetobacteraceae	Roseomonas	0	0	0	0	0	0	0	0	0	0	0	0	0	0	0	0	0	0	0	0	0	0	0	0	0	0	0	0	0	0	0	0	0	0	0	0	0	0	0	0	0
Otu0672	Bacteria	Proteobacteria	Alphaproteobacteria		Rhodospirillales		Acetobacteraceae	Asaia	0	0	0	0	0	0	0	0	0	0	0	0	0	0	0	0	0	0	0	0	0	0	0	0	0	0	0	0	0.044964	0	0	0	0	0	0	0	0	0	0	0	0
Otu0674	Bacteria	Proteobacteria	Alphaproteobacteria		Rhodospirillales		Candidatus_Alysiosphaera	unclassified	0	0	0	0	0	0	0	0	0	0	0	0	0	0	0	0	0	0	0	0	0	0	0	0	0	0	0	0	0	0	0	0	0	0.067446	0	0	0	0	0	0	0
Otu0104	Bacteria	Proteobacteria	Alphaproteobacteria		Rhodobacterales		Rhodobacteraceae	Paracoccus	0.022482	0	0	0	0	0	0	0	0	0	0	0	0	0	0	0	0	0	0	0	0	0	0	0	0	0	0	0	0	0	0	0	0	0	0	0	0	0	0	0	0
Otu0266	Bacteria	Proteobacteria	Alphaproteobacteria		Rhodobacterales		Rhodobacteraceae	unclassified	0	0	0	0	0	0	0	0	0	0	0	0	0	0	0	0	0	0	0	0	0	0	0	0	0	0	0	0	0	0	0	0	0	0	0	0	0	0	0	0	0.382194
Otu0312	Bacteria	Proteobacteria	Alphaproteobacteria		Rhodobacterales		Rhodobacteraceae	Paracoccus	0	0	0	0	0	0	0	0	0	0	0	0	0	0	0	0	0	0.067446	0	0	0	0	0	0	0	0	0	0	0	0	0	0	0	0	0	0	0	0	0	0	0
Otu0446	Bacteria	Proteobacteria	Alphaproteobacteria		Rhodobacterales		Rhodobacteraceae	Rubellimicrobium	0	0	0	0	0	0	0	0	0	0	0.044964	0	0	0	0	0	0	0	0	0	0	0	0	0	0	0	0	0	0	0	0	0	0	0	0	0	0	0	0	0	0
Otu0460	Bacteria	Proteobacteria	Alphaproteobacteria		Rhodobacterales		Rhodobacteraceae	unclassified	0	0	0	0	0	0	0	0	0	0	0	0	0	0	0	0	0	0	0	0	0	0	0	0	0	0	0	0	0	0	0	0	0	0	0	0	0	0	0	0	0
Otu0746	Bacteria	Proteobacteria	Alphaproteobacteria		Rhodobacterales		Rhodobacteraceae	Amaricoccus	0	0	0	0	0	0	0	0	0	0	0	0	0	0	0	0	0	0	0	0	0	0	0	0	0	0	0	0	0	0	0	0	0.044964	0	0	0	0	0	0	0	0
Otu0338	Bacteria	Proteobacteria	Alphaproteobacteria		Rhodospirillales		Rhodospirillaceae	unclassified	0	0	0	0	0	0	0	0	0	0	0	0	0	0	0	0	0	0	0	0	0	0	0	0	0	0	0	0	0	0	0	0	0	0	0	0	0	0	0	0	0
Otu0499	Bacteria	Proteobacteria	Alphaproteobacteria		Rhodospirillales		Rhodospirillaceae	Azospirillum	0	0	0	0	0	0	0	0	0	0	0	0	0	0	0	0	0	0	0	0	0	0	0	0	0	0	0	0	0	0	0	0	0	0	0	0	0	0	0	0	0
Otu0001	Bacteria	Proteobacteria	Alphaproteobacteria		Rickettsiales		Anaplasmataceae	Wolbachia	94.7167	2.58543	47.0549	98.5836	99.6403	37.8372	94.3121	95.2338	80.1259	88.2194	96.5827	96.3129	56.4074	99.6178	98.8309	99.1232	93.9299	79.2491	86.4209	92.8732	80.7104	96.3579	78.2599	95.7959	98.5387	99.4155	98.4263	6.45234	5.03597	30.2158	99.1007	97.3471	98.0665	92.536	98.8984	98.8085	0.044964	0.0899281	0.427158	0.022482	0
Otu0073	Bacteria	Proteobacteria	Alphaproteobacteria		Rickettsiales		unclassified	unclassified	0	0	0	0	0	0	0	0	0	0	0	0	0	0	0	0	0	0	0	0	0	0	0	0	0	0	0	0	0	0	0	0	0	0	0	0	0	0	0	0	0
Otu0630	Bacteria	Proteobacteria	Alphaproteobacteria		Rickettsiales		SM2D12	unclassified	0	0	0	0	0	0	0	0	0	0	0	0	0	0	0	0	0	0	0	0	0	0	0	0	0	0	0	0	0	0	0	0	0	0	0	0	0	0	0	0	0
Otu0095	Bacteria	Proteobacteria	Alphaproteobacteria		Sphingomonadales		Erythrobacteraceae	Porphyrobacter	0	0	0	0	0	0	0	0	0	0	0	0	0	0	0	0	0	0	0	0	0.022482	0	0	0	0	0	0	0	0	0	0	0	0	0	0	0	0	0	0	0	0
Otu0371	Bacteria	Proteobacteria	Alphaproteobacteria		Sphingomonadales		Erythrobacteraceae	Erythrobacter	0	0	0	0	0	0	0	0	0	0	0	0	0	0	0	0	0	0	0	0	0	0	0	0	0	0	0	0	0	0	0	0	0	0	0	0	0	0	0	0	0
Otu0481	Bacteria	Proteobacteria	Alphaproteobacteria		Sphingomonadales		GOBB3-C201	unclassified	0	0	0	0	0	0	0	0	0	0	0	0	0	0	0	0	0	0	0	0.022482	0	0	0	0	0	0	0	0	0	0	0	0	0	0	0	0	0	0	0	0	0
Otu0020	Bacteria	Proteobacteria	Alphaproteobacteria		Sphingomonadales		Sphingomonadaceae	Sphingobium	0	0	0	0	0	0	0	0.044964	0	0.179856	0.044964	0	0.247302	0	0	0	0	0	0	0.584532	0	0	0.44964	0	0	0	0	0	0	0	0	0.044964	0	0	0.044964	0	1.07914	0.044964	0	0	0.0899281
Otu0046	Bacteria	Proteobacteria	Alphaproteobacteria		Sphingomonadales		Sphingomonadaceae	Sphingomonas	0	0	0.134892	0	0	0	0.157374	0	0.044964	0	0	0	0	0	0.0899281	0	0	0.044964	0	0	0	0	0	0	0.067446	0	0	0	0	0	0	0	0	0	0.067446	0	0	0	0	0	0
Otu0511	Bacteria	Proteobacteria	Alphaproteobacteria		Sphingomonadales		Sphingomonadaceae	Sphingomonas	0	0	0	0	0	0	0	0	0	0	0	0	0	0	0	0	0	0	0	0	0	0	0	0	0	0	0	0	0	0	0	0	0	0	0	0	0	0	0	0	0
Otu0589	Bacteria	Proteobacteria	Alphaproteobacteria		Sphingomonadales		Sphingomonadaceae	Sphingobium	0	0	0	0	0	0	0	0	0	0	0	0	0	0	0	0	0	0	0	0	0	0	0	0	0	0	0	0	0	0	0	0	0.044964	0	0	0	0	0	0	0	0
Otu0281	Bacteria	Proteobacteria	Alphaproteobacteria		Sphingomonadales		unclassified	unclassified	0	0	0	0	0	0	0	0	0.11241	0	0	0	0	0	0	0	0	0	0	0	0	0	0	0	0	0	0	0	0	0	0	0.022482	0	0	0	0	0	0	0	0	0
Otu0324	Bacteria	Proteobacteria	Alphaproteobacteria		Sphingomonadales		unclassified	unclassified	0	0	0	0	0	0	0	0	0	0	0	0	0	0	0	0	0	0	0	0	0	0	0	0	0	0	0	0	0	0	0	0	0	0	0	0	0	0	0	0	0
Otu0735	Bacteria	Proteobacteria	Alphaproteobacteria		Sphingomonadales		unclassified	unclassified	0	0	0	0	0	0	0	0	0	0	0	0	0	0	0	0	0	0	0	0	0	0	0	0	0	0	0	0	0	0	0	0	0	0	0	0.022482	0	0	0	0	0
Otu0368	Bacteria	Proteobacteria	Alphaproteobacteria		unclassified		unclassified	unclassified	0	0	0	0	0	0	0	0	0	0	0	0	0	0	0	0	0	0	0	0	0	0	0	0	0	0	0	0	0	0	0	0	0	0	0	0	0	0	0	0.0899281	0
Otu0614	Bacteria	Proteobacteria	Alphaproteobacteria		unclassified		unclassified	unclassified	0	0	0	0	0	0	0	0	0	0	0	0	0	0	0	0	0	0	0	0	0	0	0	0	0	0	0	0	0	0	0	0	0	0	0	0	0	0	0	0	0
Otu0617	Bacteria	Proteobacteria	Alphaproteobacteria		unclassified		unclassified	unclassified	0	0	0	0	0	0	0	0.022482	0	0	0	0	0	0	0	0	0	0	0	0	0	0	0	0	0	0	0	0	0	0	0	0	0	0	0	0	0	0	0	0	0
Otu0620	Bacteria	Proteobacteria	Alphaproteobacteria		unclassified		unclassified	unclassified	0	0	0	0	0	0	0	0	0	0	0	0	0	0	0	0	0	0	0	0	0	0	0	0	0.022482	0	0	0	0	0	0	0	0	0	0	0	0	0	0	0	0
Otu1084	Bacteria	Proteobacteria	Alphaproteobacteria		unclassified		unclassified	unclassified	0	0	0	0	0	0	0	0	0	0	0	0	0	0	0	0	0	0	0	0	0	0	0	0	0	0	0	0	0	0	0	0	0	0	0	0	0.022482	0	0	0	0
			Alphaproteobacteria Total						94.7842	2.65288	47.482	98.6286	99.7302	37.9047	94.4919	95.3237	80.7779	88.3993	97.5045	96.3129	60.4991	99.6403	98.9209	99.1457	93.9523	79.3615	86.4209	97.6844	80.7329	97.1673	79.5414	95.8183	98.7185	99.4155	98.4487	6.45234	5.08094	30.2158	99.1906	97.6394	98.3363	92.6259	99.0782	98.8984	1.16906	0.472122	0.517086	1.64119	4.4964
Otu0424	Bacteria	Proteobacteria	Betaproteobacteria		Burkholderiales		Alcaligenaceae	Achromobacter	0	0	0	0	0	0	0	0	0	0	0	0	0	0	0	0	0	0	0	0	0	0	0	0	0	0	0	0	0	0	0	0	0	0	0	0	0	0	0.067446	0	0
Otu0815	Bacteria	Proteobacteria	Betaproteobacteria		Burkholderiales		Alcaligenaceae	Pigmentiphaga	0	0.044964	0	0	0	0	0	0	0	0	0	0	0	0	0	0	0	0	0	0	0	0	0	0	0	0	0	0	0	0	0	0	0	0	0	0	0	0	0	0	0
Otu0008	Bacteria	Proteobacteria	Betaproteobacteria		Burkholderiales		Burkholderiaceae	Ralstonia	0	0	0	0	0	0	0	0.022482	0.067446	0	0.651978	0	0	0	0	0	0	0	0	0	3.97932	0	0.696942	0	0.067446	0	0	0	0	0	0.022482	0.0899281	0.022482	0	0	0.11241	0.022482	1.14658	0.022482	0.269784	1.30396
Otu0041	Bacteria	Proteobacteria	Betaproteobacteria		Burkholderiales		Burkholderiaceae	Burkholderia	0	0	0	0	0	0	0	0	0	0	0	0	1.79856	0	0	0	0	0	0	0	0	0	0	0	0	0	0	0	0	0	0	0.022482	0	0	0.022482	0	0.404676	0	0	1.28147	1.52878
Otu0169	Bacteria	Proteobacteria	Betaproteobacteria		Burkholderiales		Burkholderiaceae	Cupriavidus	0	0	0	0	0	0	0	0	0	0.404676	0	0	0	0	0	0	0	0	0	0	0	0	0	0	0	0	0	0	0	0	0	0	0	0	0	0	0	0	0	0	0
Otu0178	Bacteria	Proteobacteria	Betaproteobacteria		Burkholderiales		Burkholderiaceae	Burkholderia	0	0	0	0	0	0	0	0	0	0	0	0	0	0	0	0	0	0	0	0	0	0	0	0	0	0	0	0	0	0	0	0	0	0	0	0	0.0899281	0	0	0	0
Otu0287	Bacteria	Proteobacteria	Betaproteobacteria		Burkholderiales		Burkholderiaceae	Polynucleobacter	0	0	0	0	0	0	0	0	0	0	0	0	0	0	0	0	0	0	0	0	0	0	0	0	0	0	0	0	0	0	0	0	0	0	0	0.022482	0	0	0	0	0
Otu0676	Bacteria	Proteobacteria	Betaproteobacteria		Burkholderiales		Burkholderiaceae	Ralstonia	0	0	0	0	0	0	0	0	0	0	0	0	0	0	0	0	0	0	0	0	0	0	0.022482	0	0	0	0	0	0	0	0	0	0	0	0	0	0	0	0	0	0
Otu0006	Bacteria	Proteobacteria	Betaproteobacteria		Burkholderiales		Comamonadaceae	Pelomonas	0.022482	0	0	0.022482	0	0.179856	0	0.0899281	0.0899281	0	0	0.044964	9.26259	0	0.044964	0	0.022482	0.022482	0.157374	0	0.44964	0.629496	2.92266	0.876799	0.044964	0	0	0	0	0	0.067446	0.044964	0	0.067446	0.11241	0.067446	8.29586	6.58723	0.044964	1.48381	0.314748
Otu0032	Bacteria	Proteobacteria	Betaproteobacteria		Burkholderiales		Comamonadaceae	Rhodoferax	0	0	0	0	0	0	0	0.044964	0	0	0	0	0	0	0	0	0	0	0	0.134892	0.629496	0.11241	0.292266	0	0	0	0	0	0	0	0	0.022482	0	0	0	0	1.03417	0	0	0.629496	0.044964
Otu0763	Bacteria	Proteobacteria	Betaproteobacteria		Burkholderiales		Comamonadaceae	Rhodoferax	0	0	0	0	0	0	0	0	0	0	0	0	0	0	0	0	0	0	0	0	0	0	0	0	0	0	0	0	0	0	0	0	0	0	0	0	0	0	0	0	0
Otu0509	Bacteria	Proteobacteria	Betaproteobacteria		Burkholderiales		Comamonadaceae	Tepidimonas	0	0.0899281	0	0	0	0	0	0	0	0	0	0	0	0	0	0	0	0	0	0	0	0	0	0	0	0	0	0	0	0	0	0	0	0	0	0	0	0	0	0	0
Otu0028	Bacteria	Proteobacteria	Betaproteobacteria		Burkholderiales		Comamonadaceae	unclassified	0	0	0	0	0	0	0	0	0	0	0	0	0	0	0	0	0	0	0	0	0	0	0	0	0	0	0	0	0	0	0	0	0	0	0	0	0	0	0	0	0
Otu0066	Bacteria	Proteobacteria	Betaproteobacteria		Burkholderiales		Comamonadaceae	unclassified	0	0	0	0	0	0	0	0	0	0	0	0	0	0	0	0	0	0	0	0	0.044964	0.202338	0	0	0.044964	0	0	0	0	0	0	0	0	0	0	0	3.08004	1.59622	0	0	0
Otu0712	Bacteria	Proteobacteria	Betaproteobacteria		Burkholderiales		Comamonadaceae	unclassified	0	0	0	0	0	0	0	0	0	0	0	0	0	0	0	0	0	0	0	0	0	0	0	0	0	0	0	0	0	0	0	0	0.022482	0	0	0	0	0	0	0	0
Otu0010	Bacteria	Proteobacteria	Betaproteobacteria		Burkholderiales		Oxalobacteraceae	Janthinobacterium	0	0	0	0	0	0	0	0	0.157374	0	0.292266	0	0.11241	0	0.067446	0	0	0	0	0	0	0.33723	0	0.022482	0	0	0	0	0	0	0	0	0	0	0.044964	0	0.134892	0	0	3.88939	0.202338
Otu0054	Bacteria	Proteobacteria	Betaproteobacteria		Burkholderiales		Oxalobacteraceae	Undibacterium	0	0	0	0	0	0	0	0	0	0	0	0	0	0	0	0	0	0	0	0	1.30396	0	0.741906	0	0	0	0	0	0	0	0	0	0	0	0	0	0	0	0	0	0.382194
Otu0063	Bacteria	Proteobacteria	Betaproteobacteria		Burkholderiales		Oxalobacteraceae	Duganella	0	0	0	0	0	0	0	0	0	0	0	0	0	0	0	0	0	0	0	0	0	0	0	0	0	0	0	0	0	0	0.0899281	0	0	0	0	0	0	0	0	0.044964	8.29586
Otu0411	Bacteria	Proteobacteria	Betaproteobacteria		Burkholderiales		Oxalobacteraceae	unclassified	0	0	0	0	0	0	0	0	0	0	0	0	0	0	0	0	0	0	0	0	0	0	0	0	0	0	0	0	0	0	0	0	0	0	0	0	0	0	0	0	0
Otu0256	Bacteria	Proteobacteria	Betaproteobacteria		Burkholderiales		unclassified	unclassified	0	0	0	0	0	0	0	0	0	0	0	0	0	0	0	0	0	0	0	0	0	0	0	0	0	0	0	0	0	0	0	0	0	0	0	0	0	0	0	0	0
Otu0220	Bacteria	Proteobacteria	Betaproteobacteria		Hydrogenophilales		Hydrogenophilaceae	Hydrogenophilus	0	0	0	0	0	0	0	0	0.247302	0	0	0	0	0	0	0	0	0	0	0	0	0	0	0	0	0	0	0	0	0	0	0	0	0	0	0	0	0	0	0	0
Otu0016	Bacteria	Proteobacteria	Betaproteobacteria		Methylophilales		Methylophilaceae	Methylobacillus	0	0	0	0	0	0	0	0	0	0	0	0	0	0	0	0	0	0	0	0	0	0.022482	0	0	0	0	0	0	0	0	0	0	0	0	0	0	0	0	0	0	0
Otu0370	Bacteria	Proteobacteria	Betaproteobacteria		Methylophilales		Methylophilaceae	Methylophilus	0	0	0	0	0	0	0	0	0	0	0	0	0	0	0	0	0	0	0	0	0	0	0	0	0	0	0	0	0	0	0	0	0	0	0	0.044964	0	0	0	0	0
Otu0498	Bacteria	Proteobacteria	Betaproteobacteria		Methylophilales		Methylophilaceae	Methylophilus	0	0	0	0	0	0	0	0	0	0	0	0	0	0	0	0.022482	0	0	0	0	0	0	0	0	0	0	0.022482	0	0	0	0	0	0	0	0	0	0	0	0	0	0
Otu0280	Bacteria	Proteobacteria	Betaproteobacteria		Neisseriales		Neisseriaceae	uncultured	0	0	0	0	0	0	0	0	0	0	0	0	0.314748	0	0	0	0	0	0	0	0	0	0	0	0	0	0	0	0	0	0	0	0	0	0	0	0	0	0	0	0
Otu0360	Bacteria	Proteobacteria	Betaproteobacteria		Neisseriales		Neisseriaceae	Deefgea	0	0	0	0	0	0	0	0	0	0	0	0	0	0	0	0	0	0	0	0	0	0	0	0	0	0	0	0	0	0	0	0	0	0	0.067446	0	0	0	0	0	0
Otu0381	Bacteria	Proteobacteria	Betaproteobacteria		Neisseriales		Neisseriaceae	Bergeriella	0	0	0	0	0	0	0	0	0	0	0	0	0	0	0	0	0	0	0	0	0	0.134892	0	0	0	0	0	0	0	0	0	0	0	0	0	0	0	0	0	0	0
Otu0144	Bacteria	Proteobacteria	Betaproteobacteria		Nitrosomonadales		Nitrosomonadaceae	uncultured	0	0	0	0	0	0	0	0	0	0	0	0	0	0	0	0	0	0	0	0	0	0	0	0	0	0	0	0	0	0	0	0	0	0	0	0	0	0	0	0	0
Otu0165	Bacteria	Proteobacteria	Betaproteobacteria		Rhodocyclales		Rhodocyclaceae	Dechloromonas	0	0	0	0	0	0	0	0	0	0	0	0	0	0	0	0	0	0	0	0	0	0	0	0	0	0	0	0	0	0	0	0	0	0	0	0	0	0	0	0	1.39388
Otu0171	Bacteria	Proteobacteria	Betaproteobacteria		Rhodocyclales		Rhodocyclaceae	Methyloversatilis	0	0	0	0	0	0	0	0	0	0	0	0	0	0	0	0	0	0	0	0	0	0	0	0	0	0	0	0	0	0	0	0	0	0	0	0	0	0	0	0	1.05665
Otu0364	Bacteria	Proteobacteria	Betaproteobacteria		SC-I-84		unclassified	unclassified	0	0	0	0	0	0	0	0	0	0	0	0	0	0	0	0	0	0	0	0	0	0	0	0	0	0	0	0	0	0	0	0	0	0	0	0	0	0	0	0	0
			Betaproteobacteria Total						0.022482	0.134892	0	0.022482	0	0.179856	0	0.157374	0.56205	0.404676	0.944245	0.044964	11.4883	0	0.11241	0.022482	0.022482	0.022482	0.157374	0.134892	6.40737	1.43885	4.67626	0.899281	0.157374	0	0.022482	0	0	0	0.179856	0.179856	0.044964	0.067446	0.247302	0.247302	13.0621	9.33004	0.134892	7.59892	14.5234
Otu0142	Bacteria	Proteobacteria	Deltaproteobacteria		Bdellovibrionales		Bacteriovoraceae	Bacteriovorax	0	0	0	0	0	0	0	0	0	0	0	0	0	0	0	0	0	0	0	0	0	0	0	0	0	0	0	0	0	0	0	0	0	0	0	0	0	0	0	0	0
Otu0372	Bacteria	Proteobacteria	Deltaproteobacteria		Bdellovibrionales		Bdellovibrionaceae	Bdellovibrio	0	0	0	0	0	0	0	0	0	0	0	0.134892	0	0	0	0	0	0	0	0	0	0	0	0	0	0	0	0	0	0	0	0	0	0	0	0	0	0	0	0	0
Otu0577	Bacteria	Proteobacteria	Deltaproteobacteria		Bdellovibrionales		Bacteriovoraceae	Peredibacter	0	0	0	0	0	0	0	0	0	0	0	0	0	0	0	0	0	0	0	0	0	0	0	0	0	0	0	0	0	0	0	0	0	0	0.022482	0	0	0	0	0	0
Otu0640	Bacteria	Proteobacteria	Deltaproteobacteria		Bdellovibrionales		Bdellovibrionaceae	Bdellovibrio	0	0	0	0	0	0	0	0	0	0	0	0.022482	0	0	0	0	0	0	0	0	0	0	0	0	0	0	0	0	0	0	0	0	0	0	0	0	0	0	0	0	0
Otu0079	Bacteria	Proteobacteria	Deltaproteobacteria		Desulfovibrionales		Desulfovibrionaceae	Desulfovibrio	0	0	0	0	0	0	0	0	0	0	0	0	0	0	0	0	0.22482	0	0	0	0.022482	0	0	0	0	0	0	0	0	0	0	0.022482	0	0	0	0	0	0	0	0	0
Otu0452	Bacteria	Proteobacteria	Deltaproteobacteria		Myxococcales		0319-6G20	unclassified	0	0	0	0.044964	0	0	0	0	0	0	0	0	0	0	0	0	0	0	0	0	0	0	0	0	0	0	0	0	0	0	0	0	0	0	0	0	0	0	0	0	0
Otu0089	Bacteria	Proteobacteria	Deltaproteobacteria		Myxococcales	Nannocystineae	Haliangiaceae	Haliangium	0	0	0	0	0	0	0	0	0	0	0	0	0	0	0	0	0	0	0	0	0	0	0	0	0	0	0	0	0	0	0	0	0	0	0	0	0	0	0	0	0
Otu0111	Bacteria	Proteobacteria	Deltaproteobacteria		Myxococcales		Nannocystineae	unclassified	0	0	0	0	0	0	0	0	0	0	0.247302	0	0	0	0	0	0	0	0	0.651978	0	0	0	0	0	0	0	0	0	0	0	0	0	0	0	0	0	0	0	0	0
Otu0325	Bacteria	Proteobacteria	Deltaproteobacteria		Myxococcales		Nannocystineae	Nannocystaceae	0	0	0	0	0	0	0	0	0	0	0	0	0	0	0	0	0	0	0	0	0	0	0	0	0	0	0	0	0	0	0	0	0	0	0	0	0	0	0	0	0
Otu0559	Bacteria	Proteobacteria	Deltaproteobacteria		Myxococcales		Nannocystineae	unclassified	0	0	0	0	0	0	0	0	0	0	0	0	0	0	0	0	0	0	0	0	0	0	0	0	0	0	0	0	0	0	0	0	0	0.067446	0	0	0	0	0	0	0
Otu0643	Bacteria	Proteobacteria	Deltaproteobacteria		Myxococcales		Nannocystineae	unclassified	0	0	0	0	0	0	0	0	0	0	0	0	0	0	0	0	0	0	0	0	0	0	0	0	0	0	0	0	0	0	0	0	0	0	0	0	0	0	0	0	0
Otu0081	Bacteria	Proteobacteria	Deltaproteobacteria		Myxococcales	Sorangiineae	Polyangiaceae	Sorangium	0	0	0	0	0	0	0	0	0	0	0	0	0	0	0	0	0	0	0	0	0	0	0	0	0	0	0	0	0	0	0	0	0	0	0	0	0	0	0	0	0
Otu0267	Bacteria	Proteobacteria	Deltaproteobacteria		Myxococcales		unclassified	unclassified	0	0	0	0	0	0	0	0	0	0	0	0	0	0	0	0	0	0	0	0	0	0	0	0	0	0	0	0	0	0	0	0	0	0	0	0	0	0	0	0	0
Otu0449	Bacteria	Proteobacteria	Deltaproteobacteria		Myxococcales		unclassified	unclassified	0	0	0	0	0	0	0	0	0	0	0	0.0899281	0	0	0	0	0	0	0	0	0	0	0	0	0	0	0	0	0	0	0	0	0	0	0	0	0	0	0	0	0
Otu0483	Bacteria	Proteobacteria	Deltaproteobacteria		Myxococcales		unclassified	unclassified	0	0	0	0	0	0	0	0	0	0	0	0	0	0	0	0	0	0	0	0	0	0	0	0	0	0	0	0	0	0	0	0	0	0	0	0	0	0	0	0	0
Otu0025	Bacteria	Proteobacteria	Deltaproteobacteria		unclassified		unclassified	unclassified	0	0	0	0	0	0	0	0	0	0	0	0	0	0	0	0	0	0	0	0	0	0	0	0	0	0	0	0	0	0	0	0	0	0	0	0	0	0	0	0	0
Otu0539	Bacteria	Proteobacteria	Deltaproteobacteria		unclassified		unclassified	unclassified	0	0	0	0	0	0	0	0	0	0	0	0	0	0	0	0	0	0	0	0	0	0	0	0	0.022482	0	0	0	0	0	0	0	0	0	0	0	0	0	0	0	0
Otu0580	Bacteria	Proteobacteria	Deltaproteobacteria		unclassified		unclassified	unclassified	0	0	0	0	0	0	0	0	0	0	0	0	0	0	0	0	0	0	0	0	0	0	0	0	0	0	0	0	0	0	0	0	0	0	0	0.044964	0	0	0	0	0
			Deltaproteobacteria Total						0	0	0	0.044964	0	0	0	0	0	0	0.247302	0.247302	0	0	0	0	0.22482	0	0	0.651978	0.022482	0	0	0	0.022482	0	0	0	0	0	0	0.022482	0	0.067446	0.022482	0.044964	0	0	0	0	0
Otu0817	Bacteria	Proteobacteria	Epsilonproteobacteria		Campylobacterales		Helicobacteraceae	Helicobacter	0	0	0	0	0	0	0	0	0	0	0	0	0	0	0	0	0	0	0	0	0	0	0	0	0	0	0	0	0	0	0	0	0	0	0	0	0	0	0	0	0
			Epsilonproteobacteria Total						0	0	0	0	0	0	0	0	0	0	0	0	0	0	0	0	0	0	0	0	0	0	0	0	0	0	0	0	0	0	0	0	0	0	0	0	0	0	0	0	0
Otu0521	Bacteria	Proteobacteria	Gammaproteobacteria		Aeromonadales		Aeromonadaceae	Aeromonas	0	0	0	0	0	0	0	0	0	0	0	0	0	0	0	0.067446	0	0	0	0	0	0	0	0	0	0	0	0	0	0	0	0	0	0	0	0	0	0	0	0	0
Otu0003	Bacteria	Proteobacteria	Gammaproteobacteria		Enterobacteriales		Enterobacteriaceae	Enteric_Bacteria_cluster	0	0.33723	0.11241	0.764388	0	51.5737	5.28327	4.11421	0	0.22482	0.044964	0.067446	0.134892	0	0.044964	0.022482	0.022482	0.944245	0.11241	0	0	0.022482	1.21403	0	0.179856	0	0.022482	0	0.022482	0.022482	0.044964	0.0899281	0.044964	0	0.022482	0.044964	41.9964	33.6106	22.9092	60.027	1.10162
Otu0666	Bacteria	Proteobacteria	Gammaproteobacteria		Enterobacteriales		Enterobacteriaceae	Arsenophonus	0	0	0	0	0	0	0	0	0	0	0	0	0	0	0	0	0	0	0	0	0	0	0	0	0	0	0	0	0	0	0	0	0	0	0	0	0	0	0	0	0
Otu0982	Bacteria	Proteobacteria	Gammaproteobacteria		Enterobacteriales		Enterobacteriaceae	Providencia	0	0	0	0	0	0	0	0	0	0	0	0	0	0	0	0	0	0	0	0	0.022482	0	0	0	0	0	0	0	0	0	0	0	0	0	0	0	0	0	0	0	0
Otu1030	Bacteria	Proteobacteria	Gammaproteobacteria		Enterobacteriales		Enterobacteriaceae	Pantoea	0	0	0	0	0	0	0	0	0	0	0	0	0	0	0	0	0	0	0	0	0	0	0	0	0	0	0	0	0	0	0	0	0	0	0	0	0	0.022482	0	0	0
Otu0164	Bacteria	Proteobacteria	Gammaproteobacteria		Legionellales		Coxiellaceae	Rickettsiella	0	0	0	0	0	0	0	0	0	0	0	0	0	0	0	0	0	0	0	0	0	0	0	0	0	0	0	0	0	0	0	0	0	0	0	0	0	0	0	0	0
Otu0221	Bacteria	Proteobacteria	Gammaproteobacteria		Legionellales		Legionellaceae	unclassified	0	0	0	0	0	0	0	0	0	0	0	0	0	0	0	0	0	0	0	0	0	0	0	0	0	0	0	0	0	0	0	0	0	0	0	0	0	0	0	0	0
Otu0416	Bacteria	Proteobacteria	Gammaproteobacteria		Legionellales		Coxiellaceae	Rickettsiella	0	0	0.044964	0	0	0	0	0	0	0	0	0	0	0	0	0	0	0	0	0	0	0	0	0	0	0	0	0	0	0	0	0	0	0	0	0	0	0	0	0	0
Otu0447	Bacteria	Proteobacteria	Gammaproteobacteria		Legionellales		unclassified	unclassified	0	0	0	0	0	0	0	0	0	0	0	0	0	0	0	0	0	0	0	0	0	0	0	0	0	0	0	0	0	0	0	0	0	0	0	0	0	0	0	0	0
Otu0546	Bacteria	Proteobacteria	Gammaproteobacteria		Legionellales		Legionellaceae	Legionella	0	0	0	0	0	0	0	0	0	0	0	0	0	0	0	0	0	0	0	0	0	0	0	0	0	0	0	0	0	0	0	0	0	0	0	0.044964	0	0	0	0	0
Otu0155	Bacteria	Proteobacteria	Gammaproteobacteria		Methylococcales		Methylococcaceae	uncultured	0	0	0	0	0	0	0	0	0	0	0	0	0	0	0	0	0	0	0	0	0	0	0	0	0	0	0	0	0	0	0	0	0	0	0	0	0	0	0	0	0
Otu0335	Bacteria	Proteobacteria	Gammaproteobacteria		Oceanospirillales		Halomonadaceae	Halomonas	0	0.022482	0	0	0	0	0	0	0	0	0	0	0	0	0	0	0	0	0	0	0	0	0	0	0	0	0	0	0	0	0	0	0	0	0	0	0	0	0	0	0.134892
Otu0106	Bacteria	Proteobacteria	Gammaproteobacteria		Pasteurellales		Pasteurellaceae	Haemophilus	0	0	0	0	0	0	0	0	0	0	0	0	0	0	0	0	0	0	0	0	0	0	0	0	0	0	0	0	0	0	0	0	0	0	0	0	0	0	0	0	0
Otu0014	Bacteria	Proteobacteria	Gammaproteobacteria		Pseudomonadales		Moraxellaceae	Acinetobacter	0.022482	0	0	0	0	0.022482	0	0	2.09083	1.61871	0.314748	0.022482	0.494604	0	0.022482	0	0	0	0	0.269784	0.022482	0	0	0	0	0	0	0	0	0	0	0.157374	0.157374	0	0.0899281	0	0.22482	0	0	6.02518	6.67716
Otu0029	Bacteria	Proteobacteria	Gammaproteobacteria		Pseudomonadales		Moraxellaceae	Acinetobacter	0	0.067446	0	0	0.022482	0	0	0.044964	0	0	0	0	0	0	0	0	0	0	0	0	2.8777	0.022482	1.48381	0	0	0	0	0	0	0	0.022482	0.33723	0	0	0	0	1.64119	2.65288	0	0	1.41637
Otu0675	Bacteria	Proteobacteria	Gammaproteobacteria		Pseudomonadales		Moraxellaceae	Acinetobacter	0	0	0	0	0	0	0	0	0	0	0	0	0	0	0	0	0	0	0	0	0	0	0	0	0	0.022482	0	0	0	0	0	0	0	0	0	0	0	0	0	0	0
Otu0070	Bacteria	Proteobacteria	Gammaproteobacteria		Pseudomonadales		Moraxellaceae	Enhydrobacter	0	0	0	0	0	0	0	0.022482	0.539568	0	0	0	0	0	0	0	0	0.247302	0	0	0	0	0	0	0	0	0	0	0	0	0	0	0	0	0	0	0	0	0	0	0
Otu0082	Bacteria	Proteobacteria	Gammaproteobacteria		Pseudomonadales		Moraxellaceae	Perlucidibaca	0	0.022482	0	0	0	0	0	0	0	0	0	0	0	0	0	0	0	0	0	0	0	0	0	0	0	0	0	0	0	0	0	0	0	0	0	0	0	0	0	0	0
Otu0269	Bacteria	Proteobacteria	Gammaproteobacteria		Pseudomonadales		Moraxellaceae	Perlucidibaca	0	0	0	0.179856	0	0	0	0	0	0	0	0	0	0	0	0	0	0	0	0	0	0	0	0	0	0	0	0	0	0	0	0	0	0	0	0	0	0	0	0	0
Otu0274	Bacteria	Proteobacteria	Gammaproteobacteria		Pseudomonadales		Moraxellaceae	Psychrobacter	0	0	0	0	0	0	0	0	0	0	0	0	0	0	0	0	0	0	0	0	0	0	0	0.11241	0	0	0	0	0	0	0	0	0	0	0	0	0	0	0	0	0
Otu0212	Bacteria	Proteobacteria	Gammaproteobacteria		Pseudomonadales		Pseudomonadaceae	Cellvibrio	0	0	0	0	0	0	0	0	0	0	0	0	0	0	0	0	0	0	0	0	0	0	0.719424	0	0	0	0	0	0	0	0	0	0	0	0	0	0	0	0	0	0
Otu0417	Bacteria	Proteobacteria	Gammaproteobacteria		Pseudomonadales		Pseudomonadaceae	Cellvibrio	0	0	0	0	0	0	0	0	0	0	0	0	0	0	0	0	0	0	0	0	0	0	0	0	0	0	0	0	0	0	0	0	0	0	0	0	0	0	0	0.022482	0
Otu0004	Bacteria	Proteobacteria	Gammaproteobacteria		Pseudomonadales		Pseudomonadaceae	Pseudomonas	0.44964	0	0	0	0	0	0	0.022482	3.03507	4.27158	0.741906	0.314748	8.58813	0	0	0	0	0	0	0	7.82374	0.247302	4.33903	0.494604	0.044964	0	0	0	0	0	0	0.11241	0.044964	0.067446	0.134892	0.067446	1.21403	6.25	0.022482	3.41727	61.4658
Otu0007	Bacteria	Proteobacteria	Gammaproteobacteria		Pseudomonadales		Pseudomonadaceae	Pseudomonas	0	0	0	0	0	0	0	0.067446	0	0.022482	0	0	0	0	0	0	0	0	0	0	0	0	0	0	0	0	0	0	0	0	0	0.067446	0	0.044964	0	0.0899281	0	0	0	0	0
Otu0044	Bacteria	Proteobacteria	Gammaproteobacteria		Pseudomonadales		Pseudomonadaceae	Pseudomonas	0	0	0	0	0	0	0	0	0	0	0	0	0	0	0	0	0	0	0	0	0	0	0	0	0	0	0	0	0	0	0	0	0	0	0	0	0	0	0	0	0
Otu0458	Bacteria	Proteobacteria	Gammaproteobacteria		Pseudomonadales		Pseudomonadaceae	Pseudomonas	0	0	0	0	0	0	0	0	0	0	0	0	0	0	0	0	0	0	0	0	0	0	0	0	0	0	0	0	0	0	0	0	0	0	0	0	0	0	0	0	0
Otu0544	Bacteria	Proteobacteria	Gammaproteobacteria		Pseudomonadales		Pseudomonadaceae	Pseudomonas	0	0	0	0	0	0	0	0	0	0	0	0	0	0	0	0	0	0	0	0	0	0	0	0	0	0	0	0	0	0	0	0	0	0	0	0	0	0	0	0	0.022482
Otu0806	Bacteria	Proteobacteria	Gammaproteobacteria		Pseudomonadales		Pseudomonadaceae	Pseudomonas	0	0	0	0	0	0	0	0	0	0	0	0	0	0	0	0	0	0	0	0	0	0	0	0	0	0	0	0	0	0	0	0	0.022482	0	0	0	0	0	0	0	0
Otu0847	Bacteria	Proteobacteria	Gammaproteobacteria		Pseudomonadales		Pseudomonadaceae	Pseudomonas	0	0	0	0	0	0	0	0	0	0	0	0	0	0	0	0	0	0	0	0	0	0	0	0	0	0	0	0	0.022482	0	0	0	0	0	0	0	0	0	0	0	0
Otu0822	Bacteria	Proteobacteria	Gammaproteobacteria		Pseudomonadales		Pseudomonadaceae	unclassified	0	0	0	0	0	0	0	0	0	0	0	0	0	0	0	0	0	0	0	0	0	0	0	0	0	0	0	0	0	0	0	0	0	0	0	0	0	0	0	0	0
Otu0533	Bacteria	Proteobacteria	Gammaproteobacteria		Thiotrichales		Piscirickettsiaceae	Methylophaga	0	0	0	0	0	0	0	0	0	0	0	0	0	0	0	0	0	0	0	0	0	0	0	0	0	0	0	0	0	0	0	0.11241	0	0	0	0	0	0	0	0	0
Otu0141	Bacteria	Proteobacteria	Gammaproteobacteria		unclassified		unclassified	unclassified	0	0	0	0	0	0	0	0	0	0	0	0	0	0	0	0	0	0	0	0	0	0	0	0	0	0	0	0	0	0	0	0	0	0	0	0	0	0	0	0.786871	0
Otu0343	Bacteria	Proteobacteria	Gammaproteobacteria		unclassified		unclassified	unclassified	0	0	0	0	0	0	0	0	0.0899281	0	0	0	0	0	0	0	0	0	0	0	0	0	0	0	0	0	0	0	0	0	0	0	0	0	0	0	0	0	0	0	0
Otu0548	Bacteria	Proteobacteria	Gammaproteobacteria		unclassified		unclassified	unclassified	0	0	0	0	0	0	0	0	0	0	0	0	0	0	0	0	0	0	0	0	0	0	0	0	0	0	0	0	0	0	0	0	0	0	0	0	0	0	0	0	0
Otu0839	Bacteria	Proteobacteria	Gammaproteobacteria		unclassified		unclassified	unclassified	0	0	0	0	0	0	0	0	0	0	0	0	0	0	0	0	0	0	0	0	0	0	0	0	0	0	0	0	0	0	0	0	0	0	0	0	0	0	0	0	0
Otu0860	Bacteria	Proteobacteria	Gammaproteobacteria		unclassified		unclassified	unclassified	0	0	0	0	0	0	0	0	0	0	0	0	0	0	0	0	0	0	0	0	0	0	0	0	0	0	0	0	0	0	0	0	0	0	0	0	0	0	0	0	0
Otu0602	Bacteria	Proteobacteria	Gammaproteobacteria		Vibrionales		Vibrionaceae	Listonella	0	0	0	0	0	0	0	0	0	0	0	0	0	0	0	0	0	0	0	0	0	0	0	0	0	0	0	0	0	0	0	0	0	0	0	0	0	0	0	0	0
Otu0105	Bacteria	Proteobacteria	Gammaproteobacteria		Xanthomonadales		Sinobacteraceae	Steroidobacter	0	0	0	0	0	0	0	0	0	0	0	0	0	0	0	0	0	0	0	0	0	0	0	0	0	0	0	0	0	0	0	0	0	0	0	0	0	0	0	0	2.4955
Otu0204	Bacteria	Proteobacteria	Gammaproteobacteria		Xanthomonadales		Xanthomonadaceae	Arenimonas	0	0	0	0	0	0	0	0	0	0	0	0	0	0	0	0	0	0	0	0	0	0	0	0	0	0	0	0	0	0	0	0	0	0	0	0	0	0	0	0	0
Otu0271	Bacteria	Proteobacteria	Gammaproteobacteria		Xanthomonadales		Xanthomonadaceae	Dyella	0	0	0	0	0	0	0	0	0	0	0	0	0	0	0	0	0	0	0	0	0	0	0	0	0	0	0	0	0	0	0	0	0	0	0	0	0	0	0	0	0
Otu0444	Bacteria	Proteobacteria	Gammaproteobacteria		Xanthomonadales		Xanthomonadaceae	Luteimonas	0	0	0	0	0	0	0	0	0.022482	0	0	0	0	0	0	0	0	0	0	0	0	0	0	0	0	0	0	0	0	0	0	0	0.067446	0	0	0	0	0	0	0	0
Otu0461	Bacteria	Proteobacteria	Gammaproteobacteria		Xanthomonadales		Xanthomonadaceae	Pseudoxanthomonas	0	0	0	0	0	0	0	0	0	0	0	0	0	0	0	0	0	0	0	0	0	0	0	0	0	0	0	0	0	0	0	0	0	0	0	0	0	0	0.022482	0	0
Otu0623	Bacteria	Proteobacteria	Gammaproteobacteria		Xanthomonadales		Xanthomonadaceae	Pseudoxanthomonas	0	0.067446	0	0	0	0	0	0	0	0	0	0	0	0	0	0	0	0	0	0	0	0	0	0	0	0	0	0	0	0	0	0	0	0	0	0	0	0	0	0	0
Otu0060	Bacteria	Proteobacteria	Gammaproteobacteria		Xanthomonadales		Xanthomonadaceae	Stenotrophomonas	0	0	0	0	0	0	0	0	0	0.022482	0	0	0	0	0	0	0	0	0	0	0	0	0.11241	0	0	0	0	0	0	0	0	0	0	0	0	0	0	0	0	0	0
			Gammaproteobacteria Total						0.472122	0.517086	0.157374	0.944245	0.022482	51.5962	5.28327	4.27158	5.77788	6.16007	1.10162	0.404676	9.21763	0	0.067446	0.0899281	0.022482	1.19155	0.11241	0.269784	10.7464	0.292266	7.86871	0.607014	0.22482	0.022482	0.022482	0	0.044964	0.022482	0.067446	0.876799	0.33723	0.11241	0.247302	0.247302	45.0764	42.536	22.9541	70.2788	73.3138
Otu0188	Bacteria	Proteobacteria	unclassified		unclassified		unclassified	unclassified	0	0	0	0	0	0	0	0	0.539568	0	0	0	0	0	0	0	0	0	0	0	0	0	0	0	0	0	0	0	0	0	0	0	0	0	0	0	0	0	0	0	0
Otu0248	Bacteria	Proteobacteria	unclassified		unclassified		unclassified	unclassified	0	0	0	0	0	0	0	0	0	0	0	0	0	0	0	0	0	0	0	0	0	0	0	0	0	0	0	0	0	0	0	0	0	0	0	0	0	0	0	0	0
Otu0251	Bacteria	Proteobacteria	unclassified		unclassified		unclassified	unclassified	0	0	0	0	0	0	0	0	0	0	0	0	0	0	0	0	0	0	0	0.292266	0	0	0	0	0	0	0	0	0	0	0	0	0	0	0	0	0	0	0	0	0
Otu0328	Bacteria	Proteobacteria	unclassified		unclassified		unclassified	unclassified	0	0	0	0	0	0	0	0	0	0	0	0	0	0	0	0	0	0	0	0	0	0	0	0	0	0	0	0	0	0	0	0	0	0	0	0	0	0	0	0	0
Otu0445	Bacteria	Proteobacteria	unclassified		unclassified		unclassified	unclassified	0	0	0	0	0	0	0	0	0	0	0	0.11241	0	0	0	0	0	0	0	0	0	0	0	0	0	0	0	0	0	0	0	0	0	0	0	0	0	0	0	0	0
Otu0467	Bacteria	Proteobacteria	unclassified		unclassified		unclassified	unclassified	0	0	0	0	0	0	0	0	0	0	0	0	0	0	0	0	0	0	0	0	0	0	0	0	0	0	0	0	0	0	0	0	0	0	0	0	0	0	0	0	0
Otu0629	Bacteria	Proteobacteria	unclassified		unclassified		unclassified	unclassified	0	0	0	0	0	0	0	0	0	0	0	0	0	0	0	0	0	0	0	0	0.022482	0	0	0	0	0	0	0	0	0	0	0	0	0	0	0	0	0	0	0	0
Otu0701	Bacteria	Proteobacteria	unclassified		unclassified		unclassified	unclassified	0	0	0	0	0	0	0	0	0	0	0	0	0	0	0	0	0	0	0	0	0	0	0	0	0	0.022482	0	0	0	0	0	0	0	0	0	0	0	0	0	0	0
Otu0864	Bacteria	Proteobacteria	unclassified		unclassified		unclassified	unclassified	0	0	0	0	0	0	0	0	0	0	0	0	0	0	0	0	0	0	0	0	0	0	0	0	0	0	0	0	0	0	0.022482	0	0	0	0	0	0	0	0	0	0
			unclassified Total						0	0	0	0	0	0	0	0	0.539568	0	0	0.11241	0	0	0	0	0	0	0	0.292266	0.022482	0	0	0	0	0.022482	0	0	0	0	0.022482	0	0	0	0	0	0	0	0	0	0
		Proteobacteria Total							95.2788	3.30486	47.6394	99.6403	99.7527	89.6808	99.7752	99.7527	87.6574	94.964	99.7977	97.1223	81.205	99.6403	99.1007	99.2581	94.2221	80.5755	86.6906	99.0333	97.9317	98.8984	92.0863	97.3246	99.1232	99.4604	98.4937	6.45234	5.1259	30.2383	99.4604	98.7185	98.7185	92.8732	99.5953	99.4379	59.3076	52.3381	23.6061	79.5189	92.3336
Otu0560	Bacteria	Spirochaetes	Spirochaetes		Spirochaetales		Spirochaetaceae	unclassified	0	0	0	0	0	0	0	0	0	0	0	0	0	0	0	0	0	0	0	0	0	0	0	0	0	0	0	0	0	0	0	0	0	0	0	0.022482	0	0	0	0	0
			Spirochaetes Total						0	0	0	0	0	0	0	0	0	0	0	0	0	0	0	0	0	0	0	0	0	0	0	0	0	0	0	0	0	0	0	0	0	0	0	0.022482	0	0	0	0	0
		Spirochaetes Total							0	0	0	0	0	0	0	0	0	0	0	0	0	0	0	0	0	0	0	0	0	0	0	0	0	0	0	0	0	0	0	0	0	0	0	0.022482	0	0	0	0	0
Otu0013	Bacteria	unclassified	unclassified		unclassified		unclassified	unclassified	0	0	0	0	0	0	0	0	0	0	0	0	0	0	0	0	0	0	0	0	0	0	0	0	0	0	0	0	0	0	0	0	0	0	0	0	0	0	0	0	0
Otu0036	Bacteria	unclassified	unclassified		unclassified		unclassified	unclassified	0	0	0	0	0	0	0	0	0	0	0	0	0	0	0	0	0	0	0	0	0	0	0	0	0	0	0	0	0	0	0	0	0	0	0	0	0	0	0	0	0
Otu0042	Bacteria	unclassified	unclassified		unclassified		unclassified	unclassified	0	0	0	0	0	0	0	0	1.73112	0	0	0	0	0	0	0	0	0	0	0	0	0	0	0	0	0	0	0	0	0	0	0	0	0	0	0	0	0	0	0	0
Otu0075	Bacteria	unclassified	unclassified		unclassified		unclassified	unclassified	2.11331	0	0	0	0	0	0	0	0	0	0	0	0	0	0	0	0	0	0	0	0	0	0	0	0	0	0	0	0	0	0	0	0	0	0	0	0	0	0	0	0
Otu0077	Bacteria	unclassified	unclassified		unclassified		unclassified	unclassified	0	0	0	0	0	0	0	0	0	0	0	0	0	0	0	0	0	0	0	0	0	0	0	0	0	0	0	0	0	0	0	0	0	0	0	0	0	0	0	0	0
Otu0083	Bacteria	unclassified	unclassified		unclassified		unclassified	unclassified	1.3714	0	0	0	0	0	0	0	0	0	0	0	0	0	0	0	0	0	0	0	0	0	0	0	0	0	0	0	0	0	0	0	0	0	0	0	0	0	0	0	0
Otu0086	Bacteria	unclassified	unclassified		unclassified		unclassified	unclassified	0	0	0	0	0	0	0	0	0	0	0	0	0	0	0	0	0	0	0	0	0	0	0	0	0	0	0	0	0	0	0	0	0	0	0	0	0	0	0	0	0
Otu0092	Bacteria	unclassified	unclassified		unclassified		unclassified	unclassified	0	0	0	0	0	0	0	0	0	0	0	0	0	0	0	0	0	0	0	0	0.022482	0	0	0	0	0	0	0	0	0	0	0	0	0	0	0	0	0	0	0	0
Otu0113	Bacteria	unclassified	unclassified		unclassified		unclassified	unclassified	0	0	0	0	0	0	0	0	0	0	0	0	0	0	0	0	0	0	0	0	0	0	0	0	0	0	0	0	0	0	0	0	0	0	0	0	0	0	0	0	0
Otu0136	Bacteria	unclassified	unclassified		unclassified		unclassified	unclassified	0	0	0	0	0	0	0	0	0.539568	0	0	0	0	0	0	0	0	0	0	0	0	0	0	0	0	0	0	0	0	0	0	0	0	0	0	0	0	0	0	0	0
Otu0148	Bacteria	unclassified	unclassified		unclassified		unclassified	unclassified	0	0	0	0	0	0	0	0	0	0	0	0	0	0	0	0	0	0	0	0	0	0	0	0	0	0	0	0	0	0	0	0	0	0	0	0	0	0	0	0	0
Otu0150	Bacteria	unclassified	unclassified		unclassified		unclassified	unclassified	0	0	0	0	0	0	0	0	0	0	0	0	0	0	0	0	0	0	0	0	0	0	0	0	0	0	0	0	0	0	0	0	0	0	0	0	0	0	0	0	0
Otu0154	Bacteria	unclassified	unclassified		unclassified		unclassified	unclassified	0	0	0	0	0	0	0	0	0	0	0	0	0	0	0	0	0	0	0	0	0	0	0	0	0	0	0	0	0	0	0	0	0	0	0	0	0	0	0	0	0
Otu0161	Bacteria	unclassified	unclassified		unclassified		unclassified	unclassified	0	0	0	0	0	0	0	0	0	0	0	0	0	0	0	0	0	0	0	0	0	0	0	0	0	0	0	0	0	0	0	0	0	0	0	0	0	0	0	0	0
Otu0175	Bacteria	unclassified	unclassified		unclassified		unclassified	unclassified	0	0	0	0	0	0	0	0	0	0	0	0	0	0	0	0	0	0	0	0	0	0	0	0	0	0	0	0	0	0	0	0	0	0	0	0	0	0	0	0	0
Otu0181	Bacteria	unclassified	unclassified		unclassified		unclassified	unclassified	0	0	0	0	0	0	0	0	0	0	0	0	0	0	0	0	0	0	0	0	0	0	0	0	0	0	0	0	0	0	0	0	0	0	0	0	0	0	0	0	0
Otu0184	Bacteria	unclassified	unclassified		unclassified		unclassified	unclassified	0	0	0	0	0	0	0	0	0	0	0	0	0	0	0	0	0	0	0	0.539568	0	0	0	0	0	0	0	0	0	0	0	0	0	0	0	0	0	0	0	0	0
Otu0186	Bacteria	unclassified	unclassified		unclassified		unclassified	unclassified	0	0	0	0	0	0	0	0	0	0	0	0	0	0	0	0	0	0.067446	0	0	0	0	0	0.292266	0	0	0	0	0	0	0	0	0	0	0	0	0	0	0	0	0
Otu0190	Bacteria	unclassified	unclassified		unclassified		unclassified	unclassified	0	0	0	0	0	0	0	0	0	0	0	0	0	0	0	0	0	0	0	0	0	0	0	0	0	0	0	0	0	0	0	0	0	0	0	0	0	0	0	0	0
Otu0192	Bacteria	unclassified	unclassified		unclassified		unclassified	unclassified	0	0	0	0	0	0	0	0	0.539568	0	0	0	0	0	0	0	0	0	0	0	0	0	0	0	0	0	0	0	0	0	0	0	0	0	0	0	0	0	0	0	0
Otu0199	Bacteria	unclassified	unclassified		unclassified		unclassified	unclassified	0	0	0	0	0	0	0	0	0	0	0	0	0	0	0	0	0	0	0	0	0	0	0	0	0	0	0	0	0	0	0	0	0	0	0	0	0	0	0	0.382194	0
Otu0205	Bacteria	unclassified	unclassified		unclassified		unclassified	unclassified	0	0	0	0	0	0	0	0	0	0	0	0	0	0	0	0	0	0	0	0	0	0	0	0	0	0	0	0	0	0	0	0	0	0	0	0	0	0	0	0	0
Otu0213	Bacteria	unclassified	unclassified		unclassified		unclassified	unclassified	0	0	0	0	0	0	0	0	0	0	0	0	0	0	0	0	0	0	0	0	0	0	0	0	0	0	0	0	0	0	0	0	0	0	0	0	0	0	0	0.404676	0
Otu0222	Bacteria	unclassified	unclassified		unclassified		unclassified	unclassified	0	0	0	0	0	0	0	0	0	0	0	0	0	0	0	0	0	0	0	0	0	0	0	0.157374	0	0	0	0	0	0	0	0	0	0	0	0	0	0	0	0	0
Otu0226	Bacteria	unclassified	unclassified		unclassified		unclassified	unclassified	0	0	0	0	0	0	0	0	0	0	0	0	0	0	0	0	0	0	0	0	0	0	0	0	0	0	0	0	0	0	0	0	0	0	0	0	0	0	0	0	0
Otu0242	Bacteria	unclassified	unclassified		unclassified		unclassified	unclassified	0	0	0	0	0	0	0	0	0	0	0	0	0	0	0	0	0	0	0	0	0	0	0	0	0	0	0	0	0	0	0	0	0	0	0	0	0	0	0	0	0
Otu0250	Bacteria	unclassified	unclassified		unclassified		unclassified	unclassified	0	0	0	0	0	0	0	0	0	0	0	0	0	0	0	0	0	0	0	0	0	0	0	0	0	0	0	0	0	0	0	0	0	0	0	0	0	0	0	0	0
Otu0261	Bacteria	unclassified	unclassified		unclassified		unclassified	unclassified	0	0	0	0	0	0	0	0	0	0	0	0	0	0	0	0	0	0	0	0	0	0	0	0	0	0	0	0	0	0	0	0	0	0	0	0	0	0	0	0	0
Otu0264	Bacteria	unclassified	unclassified		unclassified		unclassified	unclassified	0	0	0	0	0	0	0	0	0	0	0	0	0	0	0	0	0	0	0	0	0	0	0	0.202338	0	0	0	0	0	0	0	0	0	0	0	0	0	0	0	0	0
Otu0283	Bacteria	unclassified	unclassified		unclassified		unclassified	unclassified	0	0	0	0	0	0	0	0	0	0	0	0	0	0	0	0	0	0	0	0	0	0	0	0	0	0	0	0	0	0	0	0	0	0	0	0	0	0.202338	0	0	0
Otu0290	Bacteria	unclassified	unclassified		unclassified		unclassified	unclassified	0	0	0	0	0	0	0	0	0	0	0	0	0	0	0	0	0	0	0	0	0	0	0	0	0	0	0	0	0	0	0	0	0	0	0	0	0	0	0	0	0
Otu0293	Bacteria	unclassified	unclassified		unclassified		unclassified	unclassified	0	0	0	0	0	0	0	0	0	0	0	0	0	0	0	0	0	0	0	0	0	0	0	0	0	0	0	0	0	0	0	0	0	0	0	0	0	0	0	0	0
Otu0316	Bacteria	unclassified	unclassified		unclassified		unclassified	unclassified	0	0	0	0	0	0	0	0	0	0	0	0	0	0	0	0	0	0	0	0	0	0	0	0	0	0	0	0	0	0	0	0	0	0	0	0	0	0	0	0.044964	0.202338
Otu0351	Bacteria	unclassified	unclassified		unclassified		unclassified	unclassified	0	0	0	0	0	0	0	0	0	0	0.0899281	0	0	0	0	0	0	0	0	0	0	0	0	0	0	0	0	0	0	0	0	0	0	0	0	0	0	0	0	0	0
Otu0391	Bacteria	unclassified	unclassified		unclassified		unclassified	unclassified	0	0	0	0	0	0	0	0	0	0	0	0	0	0	0	0	0	0	0	0	0	0	0	0	0	0	0	0	0	0	0	0	0	0	0	0	0	0	0	0	0
Otu0396	Bacteria	unclassified	unclassified		unclassified		unclassified	unclassified	0	0	0	0	0	0	0	0	0	0	0	0	0	0	0	0	0	0	0	0	0	0	0	0	0	0	0	0	0	0	0	0	0	0	0	0	0	0	0	0	0
Otu0407	Bacteria	unclassified	unclassified		unclassified		unclassified	unclassified	0	0	0	0	0	0	0	0	0	0	0	0	0	0	0	0	0.067446	0	0	0	0	0	0	0	0	0	0	0	0	0	0	0	0	0.022482	0	0	0	0	0	0	0
Otu0419	Bacteria	unclassified	unclassified		unclassified		unclassified	unclassified	0	0	0	0	0	0	0	0	0	0	0	0	0	0	0	0	0	0	0	0	0	0	0	0	0	0	0	0	0	0	0	0	0	0	0	0	0	0	0	0	0
Otu0453	Bacteria	unclassified	unclassified		unclassified		unclassified	unclassified	0	0	0	0	0	0	0	0	0	0	0	0	0	0	0	0	0	0	0	0	0	0	0.0899281	0	0	0	0	0	0	0	0	0	0	0	0	0	0	0	0	0	0
Otu0454	Bacteria	unclassified	unclassified		unclassified		unclassified	unclassified	0	0	0	0	0	0	0	0	0	0	0	0	0	0	0	0	0	0	0	0	0	0	0	0	0	0	0	0	0	0	0	0	0	0	0	0	0	0	0	0	0
Otu0455	Bacteria	unclassified	unclassified		unclassified		unclassified	unclassified	0	0	0	0	0	0	0	0	0	0	0	0	0	0	0	0	0	0	0	0	0	0	0	0	0	0	0	0	0	0	0	0	0	0	0	0	0	0	0	0	0
Otu0464	Bacteria	unclassified	unclassified		unclassified		unclassified	unclassified	0	0	0	0	0	0	0	0	0	0	0	0	0	0	0	0	0	0	0	0	0	0	0	0	0	0	0	0	0	0	0	0	0	0.022482	0	0	0	0	0	0	0
Otu0470	Bacteria	unclassified	unclassified		unclassified		unclassified	unclassified	0	0	0	0	0	0	0	0	0	0	0	0	0	0	0	0	0	0	0	0	0	0	0	0	0	0	0	0	0	0	0	0	0	0	0	0	0	0	0	0	0
Otu0474	Bacteria	unclassified	unclassified		unclassified		unclassified	unclassified	0	0	0	0	0	0	0	0	0	0	0	0	0	0	0	0	0	0	0	0	0	0	0	0	0	0	0	0	0	0	0	0	0	0	0	0	0	0	0	0	0
Otu0497	Bacteria	unclassified	unclassified		unclassified		unclassified	unclassified	0	0	0	0	0	0	0	0	0	0	0	0	0	0	0	0	0	0	0	0	0	0	0	0	0	0	0	0	0	0	0	0	0	0	0.022482	0	0	0	0	0	0
Otu0508	Bacteria	unclassified	unclassified		unclassified		unclassified	unclassified	0	0	0	0	0	0	0.044964	0	0	0	0	0	0	0	0	0	0	0	0	0	0	0	0	0	0	0	0	0	0	0	0	0	0	0	0	0	0	0	0	0	0
Otu0549	Bacteria	unclassified	unclassified		unclassified		unclassified	unclassified	0	0	0	0	0	0	0	0	0	0	0	0	0	0	0	0	0	0	0	0	0	0	0	0	0	0	0	0	0	0	0	0	0	0	0	0	0	0	0	0	0
Otu0550	Bacteria	unclassified	unclassified		unclassified		unclassified	unclassified	0.022482	0	0	0	0	0	0	0	0	0	0	0	0	0	0	0	0	0	0	0	0	0	0	0	0	0	0	0	0	0	0	0	0	0	0	0	0	0	0	0	0
Otu0552	Bacteria	unclassified	unclassified		unclassified		unclassified	unclassified	0	0	0	0	0	0	0	0	0	0	0	0	0	0	0	0	0	0	0	0	0	0	0	0	0	0	0	0	0	0	0	0	0	0	0	0	0	0	0	0	0
Otu0557	Bacteria	unclassified	unclassified		unclassified		unclassified	unclassified	0	0.11241	0	0	0	0	0	0	0	0	0	0	0	0	0	0	0	0	0	0	0	0	0	0	0	0	0	0	0	0	0	0	0	0	0	0	0	0	0	0	0
Otu0579	Bacteria	unclassified	unclassified		unclassified		unclassified	unclassified	0	0	0	0	0	0	0	0	0	0	0	0	0	0	0	0	0	0	0	0	0	0	0	0	0	0	0	0	0	0	0	0	0	0	0	0	0	0	0	0	0
Otu0584	Bacteria	unclassified	unclassified		unclassified		unclassified	unclassified	0	0	0	0	0	0	0	0	0	0	0	0	0	0	0	0	0	0.202338	0	0	0	0	0	0	0	0	0	0	0	0	0	0	0	0	0	0	0	0	0	0	0
Otu0587	Bacteria	unclassified	unclassified		unclassified		unclassified	unclassified	0	0	0	0	0	0	0	0	0	0	0	0	0	0	0	0	0	0	0	0	0	0	0	0	0	0	0	0	0	0	0	0	0	0	0	0	0	0	0	0	0
Otu0593	Bacteria	unclassified	unclassified		unclassified		unclassified	unclassified	0	0	0	0	0	0	0	0	0	0	0	0	0	0	0	0	0	0	0	0	0	0	0	0	0	0	0	0	0	0	0	0	0	0	0	0	0	0	0	0	0
Otu0610	Bacteria	unclassified	unclassified		unclassified		unclassified	unclassified	0	0	0	0	0	0	0	0	0	0	0	0	0	0	0	0	0	0	0	0	0	0	0	0	0	0	0	0	0	0	0	0	0	0	0	0	0	0	0	0	0
Otu0618	Bacteria	unclassified	unclassified		unclassified		unclassified	unclassified	0	0	0	0	0	0	0	0	0	0	0	0	0	0	0	0	0	0	0	0	0	0	0	0	0	0	0	0	0	0	0	0	0	0.022482	0	0	0	0	0	0	0
Otu0638	Bacteria	unclassified	unclassified		unclassified		unclassified	unclassified	0	0	0	0	0	0	0	0	0	0	0	0	0	0	0	0	0	0	0	0	0	0	0	0	0	0	0	0	0	0	0	0	0	0	0	0	0	0	0	0	0
Otu0649	Bacteria	unclassified	unclassified		unclassified		unclassified	unclassified	0	0	0	0	0	0	0	0	0	0	0	0	0	0	0	0	0	0	0.134892	0	0	0	0	0	0	0	0	0	0	0	0	0	0	0	0	0	0	0	0	0	0
Otu0667	Bacteria	unclassified	unclassified		unclassified		unclassified	unclassified	0	0	0	0	0	0	0	0	0	0	0	0	0	0	0	0	0	0	0	0	0	0	0	0	0	0	0	0	0	0	0	0	0	0.022482	0	0	0	0	0	0	0
Otu0681	Bacteria	unclassified	unclassified		unclassified		unclassified	unclassified	0	0	0	0	0	0	0	0	0	0	0	0	0	0	0	0	0	0	0	0	0	0	0	0	0	0	0	0	0	0	0	0	0	0	0	0	0	0	0	0	0
Otu0684	Bacteria	unclassified	unclassified		unclassified		unclassified	unclassified	0	0	0	0	0	0	0	0	0	0	0	0	0	0	0	0	0	0	0	0	0	0	0	0	0	0	0	0	0	0	0	0	0	0	0	0.022482	0	0	0	0	0
Otu0691	Bacteria	unclassified	unclassified		unclassified		unclassified	unclassified	0	0	0	0	0	0	0	0	0	0	0	0	0	0	0	0	0	0	0	0	0	0	0	0	0	0	0	0	0	0	0	0	0	0	0.022482	0	0	0	0	0	0
Otu0697	Bacteria	unclassified	unclassified		unclassified		unclassified	unclassified	0	0	0	0	0	0	0	0	0	0	0	0	0	0	0	0	0	0	0.067446	0	0	0	0	0	0	0	0	0	0	0	0	0	0	0	0	0	0	0	0	0	0
Otu0707	Bacteria	unclassified	unclassified		unclassified		unclassified	unclassified	0	0	0	0	0	0	0	0	0	0	0	0	0	0	0	0	0	0	0	0	0	0	0	0	0	0	0	0	0	0	0	0	0	0.044964	0	0	0	0	0	0	0
Otu0711	Bacteria	unclassified	unclassified		unclassified		unclassified	unclassified	0	0	0	0	0	0	0	0	0	0	0	0	0	0	0	0	0	0	0	0	0	0	0	0.022482	0	0	0	0	0	0	0	0	0	0	0	0	0	0	0	0	0
Otu0722	Bacteria	unclassified	unclassified		unclassified		unclassified	unclassified	0	0	0	0	0	0	0	0	0	0	0	0	0	0	0	0	0	0	0	0	0	0	0	0	0	0	0	0	0	0	0	0	0	0	0	0	0	0	0	0	0
Otu0726	Bacteria	unclassified	unclassified		unclassified		unclassified	unclassified	0	0	0	0	0	0	0	0	0	0	0	0	0	0	0.022482	0	0	0	0	0	0	0	0	0	0	0	0	0	0	0	0	0	0	0	0	0	0	0	0	0	0
Otu0767	Bacteria	unclassified	unclassified		unclassified		unclassified	unclassified	0	0	0	0	0	0	0	0	0	0	0	0	0	0	0	0	0	0	0	0	0	0	0	0	0	0	0	0	0	0	0	0	0	0	0	0	0	0	0	0	0
Otu0771	Bacteria	unclassified	unclassified		unclassified		unclassified	unclassified	0	0	0	0	0	0	0	0	0	0	0	0	0	0	0.022482	0	0	0	0	0	0	0	0	0	0	0	0	0	0	0	0	0	0	0	0	0	0	0	0	0	0
Otu0773	Bacteria	unclassified	unclassified		unclassified		unclassified	unclassified	0	0	0	0	0	0	0	0	0	0	0	0	0	0	0	0	0	0	0	0	0	0	0	0	0	0	0	0	0	0	0	0	0	0	0	0	0	0	0	0	0
Otu0779	Bacteria	unclassified	unclassified		unclassified		unclassified	unclassified	0	0	0	0	0	0	0	0	0	0	0	0	0	0	0	0	0	0	0	0	0	0	0	0	0	0	0	0	0	0	0	0	0	0	0	0	0	0	0	0	0
Otu0794	Bacteria	unclassified	unclassified		unclassified		unclassified	unclassified	0	0	0	0	0	0	0	0	0	0	0	0	0	0	0	0	0	0	0	0	0	0	0	0	0	0	0	0	0	0	0	0	0.022482	0	0	0	0	0	0	0	0
Otu0797	Bacteria	unclassified	unclassified		unclassified		unclassified	unclassified	0	0	0	0	0	0	0	0	0	0	0	0	0	0	0	0	0	0	0	0	0	0	0	0	0	0	0	0	0	0	0	0	0.022482	0	0	0	0	0	0	0	0
Otu0799	Bacteria	unclassified	unclassified		unclassified		unclassified	unclassified	0	0	0	0	0	0	0	0	0	0	0	0	0	0	0	0	0	0	0	0	0	0	0	0	0	0	0	0	0	0	0	0	0	0	0	0	0	0	0	0	0
Otu0811	Bacteria	unclassified	unclassified		unclassified		unclassified	unclassified	0	0	0	0	0	0	0	0	0.022482	0	0	0	0	0	0	0	0	0	0	0	0	0	0	0	0	0	0	0	0	0	0	0	0	0	0	0	0	0	0	0	0
Otu0845	Bacteria	unclassified	unclassified		unclassified		unclassified	unclassified	0	0	0	0	0	0	0	0	0	0	0	0	0	0	0.022482	0	0	0	0	0	0	0	0	0	0	0	0	0	0	0	0	0	0	0	0	0	0	0	0	0	0
Otu0852	Bacteria	unclassified	unclassified		unclassified		unclassified	unclassified	0	0	0	0	0	0	0	0	0	0	0	0	0	0	0	0	0	0	0	0	0	0	0	0	0	0	0	0	0	0	0	0	0	0	0	0	0	0.022482	0	0	0
Otu0893	Bacteria	unclassified	unclassified		unclassified		unclassified	unclassified	0	0	0	0	0	0	0	0	0	0	0	0	0	0	0	0	0	0	0	0	0	0	0	0	0	0	0	0	0	0	0	0	0	0	0	0	0	0	0	0	0
Otu0917	Bacteria	unclassified	unclassified		unclassified		unclassified	unclassified	0	0	0	0	0	0	0	0	0	0	0	0	0	0	0	0	0	0	0	0	0	0	0	0	0	0	0	0	0	0	0	0	0	0	0.022482	0	0	0	0	0	0
Otu0978	Bacteria	unclassified	unclassified		unclassified		unclassified	unclassified	0	0	0	0	0	0	0	0	0	0	0	0	0	0	0	0	0	0	0	0	0	0	0	0	0	0	0	0	0	0	0	0	0	0	0	0	0	0	0	0	0
Otu1022	Bacteria	unclassified	unclassified		unclassified		unclassified	unclassified	0	0	0	0	0	0	0	0	0	0	0	0	0	0	0	0	0	0.022482	0	0	0	0	0	0	0	0	0	0	0	0	0	0	0	0	0	0	0	0	0	0	0
Otu1067	Bacteria	unclassified	unclassified		unclassified		unclassified	unclassified	0	0	0	0	0	0	0	0	0	0	0	0	0	0	0	0	0	0	0	0	0	0	0	0	0	0	0	0	0	0	0	0	0	0	0	0	0	0	0	0	0
Otu1080	Bacteria	unclassified	unclassified		unclassified		unclassified	unclassified	0	0	0	0	0	0	0	0	0	0	0	0	0	0	0	0	0	0	0	0	0	0	0	0	0	0	0	0	0	0	0	0	0	0	0	0	0	0	0	0	0
Otu1085	Bacteria	unclassified	unclassified		unclassified		unclassified	unclassified	0	0	0	0	0	0	0	0	0	0	0	0	0	0	0	0	0	0	0	0	0	0	0	0	0	0	0	0	0	0	0	0	0	0	0	0	0	0.022482	0	0	0
			unclassified Total						3.50719	0.11241	0	0	0	0	0.044964	0	2.83273	0	0.0899281	0	0	0	0.067446	0	0.067446	0.292266	0.202338	0.539568	0.022482	0	0.0899281	0.67446	0	0	0	0	0	0	0	0	0.044964	0.134892	0.067446	0.022482	0	0.247302	0	0.831835	0.202338
		unclassified Total							3.50719	0.11241	0	0	0	0	0.044964	0	2.83273	0	0.0899281	0	0	0	0.067446	0	0.067446	0.292266	0.202338	0.539568	0.022482	0	0.0899281	0.67446	0	0	0	0	0	0	0	0	0.044964	0.134892	0.067446	0.022482	0	0.247302	0	0.831835	0.202338
Otu0037	Bacteria	Verrucomicrobia	OPB35		unclassified		unclassified	unclassified	0	0	0	0	0	0	0	0	0	0	0	0	0	0	0	0	0	0	0	0	0	0	0	0	0	0	0	0	0	0	0	0.022482	0	0	0	0	0.427158	0	0	0	0
Otu0317	Bacteria	Verrucomicrobia	OPB35		unclassified		unclassified	unclassified	0	0	0	0	0	0	0	0	0	0	0	0	0	0	0	0	0	0	0	0	0	0	0	0	0	0	0	0	0	0	0	0	0	0	0	0	0	0	0	0	0
Otu0373	Bacteria	Verrucomicrobia	OPB35		unclassified		unclassified	unclassified	0	0	0	0	0	0	0	0	0	0	0	0	0	0	0	0	0	0	0	0	0	0	0	0	0	0	0	0	0	0	0	0	0	0	0	0	0	0	0	0	0
Otu0648	Bacteria	Verrucomicrobia	OPB35		unclassified		unclassified	unclassified	0	0	0	0	0	0	0	0	0	0	0	0	0	0	0	0	0	0	0	0	0	0	0	0	0	0	0	0	0	0	0	0	0	0	0	0	0	0	0	0	0
			OPB35 Total						0	0	0	0	0	0	0	0	0	0	0	0	0	0	0	0	0	0	0	0	0	0	0	0	0	0	0	0	0	0	0	0.022482	0	0	0	0	0.427158	0	0	0	0
Otu0134	Bacteria	Verrucomicrobia	Opitutae		Opitutales		Opitutaceae	Opitutus	0	0	0	0	0	0	0	0	0	0	0	0	0	0	0	0	0	0	0	0	0	0	0	0	0	0	0	0	0	0	0	0	0	0	0	0	0	0	0	0	0
Otu0588	Bacteria	Verrucomicrobia	Opitutae		Opitutales		Opitutaceae	Opitutus	0	0	0	0	0	0	0	0	0	0	0	0	0	0	0	0	0	0	0	0	0	0	0	0	0	0	0	0	0	0	0	0	0	0	0	0.022482	0	0	0	0	0
Otu0804	Bacteria	Verrucomicrobia	Opitutae		Opitutales		Opitutaceae	Opitutus	0	0	0	0	0	0	0	0	0	0	0	0	0	0	0	0	0	0	0	0	0	0	0	0	0	0	0	0	0	0	0	0	0	0	0	0	0	0	0	0	0
			Opitutae Total						0	0	0	0	0	0	0	0	0	0	0	0	0	0	0	0	0	0	0	0	0	0	0	0	0	0	0	0	0	0	0	0	0	0	0	0.022482	0	0	0	0	0
Otu0117	Bacteria	Verrucomicrobia	Spartobacteria		Chthoniobacter		unclassified	unclassified	0	0	0	0	0	0	0	0	0	0	0	0	0	0	0	0	0	0	0	0	0	0	0	0	0	0	0	0	0	0	0	0	0	0	0	0	0	0	0	0	0
Otu0126	Bacteria	Verrucomicrobia	Spartobacteria		DA101		unclassified	unclassified	0	0	0	0	0	0	0	0	0	0	0	0	0	0	0	0	0	0	0	0	0	0	0	0	0	0	0	0	0	0	0	0	0	0.022482	0	0	0	0	0	0	2.02338
Otu0202	Bacteria	Verrucomicrobia	Spartobacteria		DA101		unclassified	unclassified	0	0	0	0	0	0	0	0	0	0	0	0	0	0	0	0	0	0	0	0	0	0	0	0	0	0	0	0	0	0	0	0	0	0	0	0	0	0	0	0	0
Otu0296	Bacteria	Verrucomicrobia	Spartobacteria		unclassified		unclassified	unclassified	0	0	0	0	0	0	0	0	0	0	0	0	0	0	0	0	0	0	0	0	0	0	0	0	0	0	0	0	0	0	0	0	0	0	0	0	0	0	0	0	0
Otu0395	Bacteria	Verrucomicrobia	Spartobacteria		unclassified		unclassified	unclassified	0	0	0	0	0	0	0	0	0	0	0	0	0	0	0	0	0	0	0	0	0	0	0	0	0	0	0	0	0	0	0	0	0	0	0	0	0	0	0	0	0
Otu0566	Bacteria	Verrucomicrobia	Spartobacteria		unclassified		unclassified	unclassified	0	0	0	0	0	0	0	0	0	0	0	0	0	0	0	0	0	0	0	0	0	0	0	0	0	0	0	0	0	0	0	0	0	0	0	0	0	0	0	0	0
			Spartobacteria Total						0	0	0	0	0	0	0	0	0	0	0	0	0	0	0	0	0	0	0	0	0	0	0	0	0	0	0	0	0	0	0	0	0	0.022482	0	0	0	0	0	0	2.02338
Otu0301	Bacteria	Verrucomicrobia	unclassified		unclassified		unclassified	unclassified	0	0	0	0	0	0	0	0	0	0	0	0	0.134892	0	0	0	0	0	0	0	0	0	0	0	0	0	0	0	0	0	0	0	0	0	0	0	0	0	0	0	0
			unclassified Total						0	0	0	0	0	0	0	0	0	0	0	0	0.134892	0	0	0	0	0	0	0	0	0	0	0	0	0	0	0	0	0	0	0	0	0	0	0	0	0	0	0	0
Otu0116	Bacteria	Verrucomicrobia	Verrucomicrobiae		Verrucomicrobiales		Verrucomicrobiaceae	Akkermansia	0	0	0	0	0	0	0	0	0	0	0	0	0	0	0	0	2.0009	1.95594	3.19245	0	0	0	0	0	0.157374	0	0	0	0	0	0	0	0	0	0	0	0	0	0	0	0
Otu0138	Bacteria	Verrucomicrobia	Verrucomicrobiae		Verrucomicrobiales		Verrucomicrobiaceae	Prosthecobacter	0	0	0	0	0	0	0	0	0	0	0	0	0	0	0	0	0	0	0	0	0	0	1.88849	0	0	0	0	0	0	0	0	0	0	0	0	0	0	0	0	0	0
			Verrucomicrobiae Total						0	0	0	0	0	0	0	0	0	0	0	0	0	0	0	0	2.0009	1.95594	3.19245	0	0	0	1.88849	0	0.157374	0	0	0	0	0	0	0	0	0	0	0	0	0	0	0	0
		Verrucomicrobia Total							0	0	0	0	0	0	0	0	0	0	0	0	0.134892	0	0	0	2.0009	1.95594	3.19245	0	0	0	1.88849	0	0.157374	0	0	0	0	0	0	0.022482	0	0.022482	0	0.022482	0.427158	0	0	0	2.02338
		Grand Total							100	100	100	100	100	100	100	100	100	100	100	100	100	100	100	100	100	100	100	100	100	100	100	100	100	100	100	100	100	100	100	100	100	100	100	100	100	100	100	100	100
		Grand Total							100	100	100	100	100	100	100	100	100	100	100	100	100	100	100	100	100	100	100	100	100	100	100	100	100	100	100	100	100	100	100	100	100	100	100	100	100	100	100	100	100
[truncated: 22 more columns]
